# Supplementary material for: 1,8-Diiodo­anthracene
Source: Acta Crystallogr Sect E Struct Rep Online. 2010 Sep 8;66(Pt 10):o2515. doi: 10.1107/S1600536810035191 (PMC2983297; doi:10.1107/S1600536810035191)
Supplement: Supplementary file 1 [file e-66-o2515-sup1.cif]

##############################################################################
###                                                                        ###
###        Electronic paper (Acta Crystallographica Section E)             ###
###                                                                        ###
##############################################################################
#                                                                            #
# This CIF contains the data in a paper accepted for publication in Acta     #
# Crystallographica Section E. It conforms to the requirements of Notes      #
# for Authors for Section E, and has been peer reviewed under the auspices   #
# of the IUCr Commission on Journals.                                        #
#                                                                            #
# Full details of the Crystallographic Information File format               #
# are given in the paper "The Crystallographic Information File (CIF):       #
# a New Standard Archive File for Crystallography" by S. R. Hall, F. H.      #
# Allen and I. D. Brown [Acta Cryst. (1991), A47, 655-685].                  #
#                                                                            #
# The current version of the core CIF dictionary is obtainable from          #
# ftp://ftp.iucr.org/pub/cif_core.dic. The current version number is 2.4.    #
#                                                                            #
# Software is freely available for graphical display of the structure(s) in  #
# this CIF.  For information consult the CIF home page http://www.iucr.org/  #
# cif/home.html                                                              #
#                                                                            #
# This file may be used for bona fide research purposes within the           #
# scientific community so long as proper attribution is given to the journal # 
# article from which it was obtained.                                        #
#                                                                            #
##############################################################################
                                             
data_I
_audit_creation_method     SHELXL97
_chemical_name_systematic
;
1,8-Diiodoanthracene
;
_chemical_name_common     ?
_chemical_formula_moiety     'C14 H8 I2'
_chemical_formula_sum     'C14 H8 I2'
_chemical_formula_iupac     'C14 H8 I2'
_chemical_formula_weight     430.00
_chemical_melting_point     ?
_symmetry_cell_setting     monoclinic
_symmetry_space_group_name_H-M     'P 21/c'
_symmetry_space_group_name_Hall     '-P 2ybc'
loop_
    _symmetry_equiv_pos_as_xyz
    'x, y, z'
    '-x, y+1/2, -z+1/2'
    '-x, -y, -z'
    'x, -y-1/2, z-1/2'
_cell_length_a     10.1167(11)
_cell_length_b     10.8680(11)
_cell_length_c     11.3930(12)
_cell_angle_alpha     90.00
_cell_angle_beta     101.8290(10)
_cell_angle_gamma     90.00
_cell_volume     1226.0(2)
_cell_formula_units_Z     4
_cell_measurement_reflns_used     5335
_cell_measurement_theta_min     2.62
_cell_measurement_theta_max     27.84
_cell_measurement_temperature     100(2)
_exptl_crystal_description     cubic
_exptl_crystal_colour     green
_exptl_crystal_size_max     0.20
_exptl_crystal_size_mid     0.20
_exptl_crystal_size_min     0.10
_exptl_crystal_density_diffrn     2.330
_exptl_crystal_density_meas     ?
_exptl_crystal_density_method     'not measured'
_exptl_crystal_F_000     792
_exptl_absorpt_coefficient_mu     5.098
_exptl_absorpt_correction_type     multi-scan
_exptl_absorpt_process_details     '(SADABS; Sheldrick, 1996)'
_exptl_absorpt_correction_T_min     0.4287
_exptl_absorpt_correction_T_max     0.6296
_exptl_special_details
;
;
_diffrn_ambient_temperature     100(2)
_diffrn_radiation_type     MoK\a
_diffrn_radiation_wavelength     0.71073
_diffrn_radiation_source     'Bruker TXS fine-focus rotating anode'
_diffrn_radiation_monochromator     'Bruker Helios multilayer confocal mirror'
_diffrn_measurement_device_type     'Bruker APEXII CCD area-detector'
_diffrn_measurement_method     '\f and \w scans'
_diffrn_detector_area_resol_mean     8.333
_diffrn_reflns_number     13646
_diffrn_reflns_av_R_equivalents     0.0159
_diffrn_reflns_av_sigmaI/netI     0.0106
_diffrn_reflns_theta_min     2.06
_diffrn_reflns_theta_max     27.89
_diffrn_reflns_theta_full     25.00
_diffrn_measured_fraction_theta_max     0.989
_diffrn_measured_fraction_theta_full     1.000
_diffrn_reflns_limit_h_min     -13
_diffrn_reflns_limit_h_max     12
_diffrn_reflns_limit_k_min     -14
_diffrn_reflns_limit_k_max     14
_diffrn_reflns_limit_l_min     -14
_diffrn_reflns_limit_l_max     14
_diffrn_standards_number     0
_diffrn_standards_interval_count     .
_diffrn_standards_interval_time     .
_diffrn_standards_decay_%     0
_refine_special_details
;
Refinement of <i>F</i>^2^ against ALL reflections. The weighted <i>R</i>-factor
<i>wR</i> and goodness of fit <i>S</i> are based on <i>F</i>^2^, conventional
<i>R</i>-factors <i>R</i> are based on <i>F</i>, with <i>F</i> set to zero for
negative <i>F</i>^2^. The threshold expression of <i>F</i>^2^ >
\s(<i>F</i>^2^) is used only for calculating <i>R</i>-factors(gt) <i>etc</i>.
and is not relevant to the choice of reflections for refinement.
<i>R</i>-factors based on <i>F</i>^2^ are statistically about twice as large
as those based on <i>F</i>, and <i>R</i>- factors based on ALL data will be
even larger.
;
_reflns_number_total     2904
_reflns_number_gt     2783
_reflns_threshold_expression     I>2\s(I)
_refine_ls_structure_factor_coef     Fsqd
_refine_ls_matrix_type     full
_refine_ls_R_factor_all     0.0145
_refine_ls_R_factor_gt     0.0137
_refine_ls_wR_factor_gt     0.0371
_refine_ls_wR_factor_ref     0.0381
_refine_ls_goodness_of_fit_ref     1.089
_refine_ls_restrained_S_all     1.089
_refine_ls_number_reflns     2904
_refine_ls_number_parameters     145
_refine_ls_number_restraints     0
_refine_ls_hydrogen_treatment     constr
_refine_ls_weighting_scheme     calc
_refine_ls_weighting_details
         'calc w=1/[\s^2^(Fo^2^)+(0.0197P)^2^+0.8912P] where P=(Fo^2^+2Fc^2^)/3'
_atom_sites_solution_hydrogens     geom
_atom_sites_solution_primary     direct
_atom_sites_solution_secondary     difmap
_refine_ls_shift/su_max     0.005
_refine_ls_shift/su_mean     0.000
_refine_diff_density_max     0.616
_refine_diff_density_min     -0.633
_refine_ls_extinction_method     none
_refine_ls_extinction_coef     ?
loop_
    _atom_type_symbol
    _atom_type_description
    _atom_type_scat_dispersion_real
    _atom_type_scat_dispersion_imag
    _atom_type_scat_source
    'C' 'C' 0.0033 0.0016
                         'International Tables Vol C Tables 4.2.6.8 and 6.1.1.4'
    'H' 'H' 0.0000 0.0000
                         'International Tables Vol C Tables 4.2.6.8 and 6.1.1.4'
    'I' 'I' -0.4742 1.8119
                         'International Tables Vol C Tables 4.2.6.8 and 6.1.1.4'
_computing_data_collection     'APEX2 (Bruker, 2006)'
_computing_cell_refinement     'SAINT (Bruker, 2004)'
_computing_data_reduction     'SAINT (Bruker, 2004)'
_computing_structure_solution     'SHELXS97 (Sheldrick, 2008)'
_computing_structure_refinement     'SHELXL97 (Sheldrick, 2008)'
_computing_molecular_graphics
             'ORTEP-3 (Farrugia, 1997) and Mercury (Macrae <i>et al.</i>, 2008)'
_computing_publication_material
;
SHELXL97 (Sheldrick, 2008), Yadokari-XG (Kabuto et al.,
2009) and publCIF
(Westrip, 2010)
;
loop_
    _atom_site_type_symbol
    _atom_site_label
    _atom_site_fract_x
    _atom_site_fract_y
    _atom_site_fract_z
    _atom_site_U_iso_or_equiv
    _atom_site_adp_type
    _atom_site_calc_flag
    _atom_site_refinement_flags
    _atom_site_occupancy
    _atom_site_disorder_assembly
    _atom_site_disorder_group
    I I1 0.760513(11) 1.050372(9) 0.779962(10) 0.01704(4) Uani d . 1 . .
    I I2 0.242248(11) 1.052601(9) 0.591438(9) 0.01734(4) Uani d . 1 . .
    C C8 0.21957(18) 0.93209(15) 0.73076(15) 0.0147(3) Uani d . 1 . .
    C C9 0.46782(17) 0.93129(14) 0.81821(14) 0.0138(3) Uani d . 1 . .
    H H7 0.4839 0.9827 0.7552 0.017 Uiso calc R 1 . .
    C C13 0.33549(17) 0.89456(14) 0.81903(14) 0.0136(3) Uani d . 1 . .
    C C7 0.09231(17) 0.89426(16) 0.73555(15) 0.0178(3) Uani d . 1 . .
    H H6 0.0179 0.9195 0.6752 0.021 Uiso calc R 1 . .
    C C5 0.17608(18) 0.77913(15) 0.91729(15) 0.0174(3) Uani d . 1 . .
    H H4 0.1600 0.7278 0.9804 0.021 Uiso calc R 1 . .
    C C6 0.07051(17) 0.81682(16) 0.83110(15) 0.0188(3) Uani d . 1 . .
    H H5 -0.0185 0.7915 0.8344 0.023 Uiso calc R 1 . .
    C C14 0.31114(17) 0.81568(14) 0.91435(14) 0.0144(3) Uani d . 1 . .
    C C11 0.57708(17) 0.89446(14) 0.90752(14) 0.0137(3) Uani d . 1 . .
    C C12 0.55249(17) 0.81532(14) 1.00247(14) 0.0146(3) Uani d . 1 . .
    C C10 0.42066(17) 0.77828(15) 1.00274(14) 0.0158(3) Uani d . 1 . .
    H H8 0.4048 0.7258 1.0651 0.019 Uiso calc R 1 . .
    C C4 0.66292(18) 0.77839(15) 1.09544(15) 0.0173(3) Uani d . 1 . .
    H H3 0.6470 0.7262 1.1580 0.021 Uiso calc R 1 . .
    C C1 0.71420(18) 0.93258(15) 0.91241(15) 0.0143(3) Uani d . 1 . .
    C C2 0.81750(17) 0.89582(15) 1.00237(15) 0.0171(3) Uani d . 1 . .
    H H1 0.9071 0.9225 1.0032 0.020 Uiso calc R 1 . .
    C C3 0.79074(18) 0.81744(16) 1.09492(15) 0.0186(3) Uani d . 1 . .
    H H2 0.8631 0.7920 1.1572 0.022 Uiso calc R 1 . .
loop_
    _atom_site_aniso_label
    _atom_site_aniso_U_11
    _atom_site_aniso_U_22
    _atom_site_aniso_U_33
    _atom_site_aniso_U_12
    _atom_site_aniso_U_13
    _atom_site_aniso_U_23
    I1 0.01809(7) 0.01676(6) 0.01754(7) -0.00121(4) 0.00662(5) 0.00173(4)
    I2 0.02054(7) 0.01650(7) 0.01391(6) 0.00081(4) 0.00105(5) 0.00270(3)
    C8 0.0183(8) 0.0134(7) 0.0128(7) 0.0009(6) 0.0040(6) -0.0012(5)
    C9 0.0178(7) 0.0117(7) 0.0126(7) 0.0006(6) 0.0042(6) 0.0000(5)
    C13 0.0178(8) 0.0097(7) 0.0139(7) 0.0001(6) 0.0045(6) -0.0019(5)
    C7 0.0160(8) 0.0192(8) 0.0173(8) 0.0001(6) 0.0015(6) -0.0039(6)
    C5 0.0231(8) 0.0144(7) 0.0163(7) -0.0032(6) 0.0083(6) -0.0024(6)
    C6 0.0170(8) 0.0199(8) 0.0209(8) -0.0043(6) 0.0069(6) -0.0057(6)
    C14 0.0193(8) 0.0105(7) 0.0141(7) -0.0005(6) 0.0051(6) -0.0023(6)
    C11 0.0182(8) 0.0100(7) 0.0134(7) 0.0015(6) 0.0048(6) -0.0012(5)
    C12 0.0200(8) 0.0104(7) 0.0135(7) 0.0015(6) 0.0040(6) -0.0008(6)
    C10 0.0225(8) 0.0116(7) 0.0145(7) 0.0006(6) 0.0063(6) 0.0012(6)
    C4 0.0245(8) 0.0130(7) 0.0141(7) 0.0045(6) 0.0032(6) 0.0018(6)
    C1 0.0182(8) 0.0114(7) 0.0145(7) 0.0022(6) 0.0060(6) -0.0017(5)
    C2 0.0162(8) 0.0168(8) 0.0179(8) 0.0019(6) 0.0026(6) -0.0030(6)
    C3 0.0218(8) 0.0170(8) 0.0152(7) 0.0052(6) -0.0006(6) -0.0009(6)
_geom_special_details
;
All e.s.d.'s (except the e.s.d. in the dihedral angle between two l.s. planes)
are estimated using the full covariance matrix. The cell e.s.d.'s are taken
into account individually in the estimation of e.s.d.'s in distances, angles
and torsion angles; correlations between e.s.d.'s in cell parameters are only
used when they are defined by crystal symmetry. An approximate (isotropic)
treatment of cell e.s.d.'s is used for estimating e.s.d.'s involving l.s.
planes.
;
loop_
    _geom_bond_atom_site_label_1
    _geom_bond_atom_site_label_2
    _geom_bond_site_symmetry_2
    _geom_bond_distance
    _geom_bond_publ_flag
    I1 C1 . 2.1037(17) ?
    I2 C8 . 2.1064(17) ?
    C8 C7 . 1.363(2) ?
    C8 C13 . 1.439(2) ?
    C9 C11 . 1.399(2) ?
    C9 C13 . 1.399(2) ?
    C9 H7 . 0.9500 ?
    C13 C14 . 1.444(2) ?
    C7 C6 . 1.428(2) ?
    C7 H6 . 0.9500 ?
    C5 C6 . 1.357(3) ?
    C5 C14 . 1.430(2) ?
    C5 H4 . 0.9500 ?
    C6 H5 . 0.9500 ?
    C14 C10 . 1.396(2) ?
    C11 C1 . 1.438(2) ?
    C11 C12 . 1.443(2) ?
    C12 C10 . 1.394(2) ?
    C12 C4 . 1.430(2) ?
    C10 H8 . 0.9500 ?
    C4 C3 . 1.362(3) ?
    C4 H3 . 0.9500 ?
    C1 C2 . 1.365(2) ?
    C2 C3 . 1.424(2) ?
    C2 H1 . 0.9500 ?
    C3 H2 . 0.9500 ?
loop_
    _geom_angle_atom_site_label_1
    _geom_angle_atom_site_label_2
    _geom_angle_atom_site_label_3
    _geom_angle_site_symmetry_1
    _geom_angle_site_symmetry_3
    _geom_angle
    _geom_angle_publ_flag
    C7 C8 C13 . . 121.86(16) ?
    C7 C8 I2 . . 117.86(12) ?
    C13 C8 I2 . . 120.26(12) ?
    C11 C9 C13 . . 121.88(15) ?
    C11 C9 H7 . . 119.1 ?
    C13 C9 H7 . . 119.1 ?
    C9 C13 C8 . . 123.96(15) ?
    C9 C13 C14 . . 119.05(15) ?
    C8 C13 C14 . . 116.99(15) ?
    C8 C7 C6 . . 120.19(16) ?
    C8 C7 H6 . . 119.9 ?
    C6 C7 H6 . . 119.9 ?
    C6 C5 C14 . . 120.88(15) ?
    C6 C5 H4 . . 119.6 ?
    C14 C5 H4 . . 119.6 ?
    C5 C6 C7 . . 120.50(16) ?
    C5 C6 H5 . . 119.8 ?
    C7 C6 H5 . . 119.8 ?
    C10 C14 C5 . . 121.54(15) ?
    C10 C14 C13 . . 118.87(15) ?
    C5 C14 C13 . . 119.59(15) ?
    C9 C11 C1 . . 123.92(15) ?
    C9 C11 C12 . . 118.95(15) ?
    C1 C11 C12 . . 117.12(15) ?
    C10 C12 C4 . . 121.32(15) ?
    C10 C12 C11 . . 119.07(15) ?
    C4 C12 C11 . . 119.60(15) ?
    C12 C10 C14 . . 122.18(15) ?
    C12 C10 H8 . . 118.9 ?
    C14 C10 H8 . . 118.9 ?
    C3 C4 C12 . . 120.49(15) ?
    C3 C4 H3 . . 119.8 ?
    C12 C4 H3 . . 119.8 ?
    C2 C1 C11 . . 121.93(15) ?
    C2 C1 I1 . . 117.90(13) ?
    C11 C1 I1 . . 120.17(12) ?
    C1 C2 C3 . . 119.90(16) ?
    C1 C2 H1 . . 120.0 ?
    C3 C2 H1 . . 120.0 ?
    C4 C3 C2 . . 120.95(16) ?
    C4 C3 H2 . . 119.5 ?
    C2 C3 H2 . . 119.5 ?
loop_
    _geom_torsion_atom_site_label_1
    _geom_torsion_atom_site_label_2
    _geom_torsion_atom_site_label_3
    _geom_torsion_atom_site_label_4
    _geom_torsion_site_symmetry_1
    _geom_torsion_site_symmetry_2
    _geom_torsion_site_symmetry_3
    _geom_torsion_site_symmetry_4
    _geom_torsion
    _geom_torsion_publ_flag
    C11 C9 C13 C8 . . . . 178.61(15) ?
    C11 C9 C13 C14 . . . . -0.4(2) ?
    C7 C8 C13 C9 . . . . -179.73(16) ?
    I2 C8 C13 C9 . . . . -1.4(2) ?
    C7 C8 C13 C14 . . . . -0.7(2) ?
    I2 C8 C13 C14 . . . . 177.65(11) ?
    C13 C8 C7 C6 . . . . 1.1(2) ?
    I2 C8 C7 C6 . . . . -177.28(12) ?
    C14 C5 C6 C7 . . . . -0.1(3) ?
    C8 C7 C6 C5 . . . . -0.7(3) ?
    C6 C5 C14 C10 . . . . 179.61(16) ?
    C6 C5 C14 C13 . . . . 0.5(2) ?
    C9 C13 C14 C10 . . . . -0.1(2) ?
    C8 C13 C14 C10 . . . . -179.24(14) ?
    C9 C13 C14 C5 . . . . 178.98(15) ?
    C8 C13 C14 C5 . . . . -0.1(2) ?
    C13 C9 C11 C1 . . . . -178.17(15) ?
    C13 C9 C11 C12 . . . . 0.6(2) ?
    C9 C11 C12 C10 . . . . -0.2(2) ?
    C1 C11 C12 C10 . . . . 178.63(14) ?
    C9 C11 C12 C4 . . . . -179.06(15) ?
    C1 C11 C12 C4 . . . . -0.2(2) ?
    C4 C12 C10 C14 . . . . 178.48(15) ?
    C11 C12 C10 C14 . . . . -0.3(2) ?
    C5 C14 C10 C12 . . . . -178.59(15) ?
    C13 C14 C10 C12 . . . . 0.5(2) ?
    C10 C12 C4 C3 . . . . -178.73(16) ?
    C11 C12 C4 C3 . . . . 0.1(2) ?
    C9 C11 C1 C2 . . . . 178.97(16) ?
    C12 C11 C1 C2 . . . . 0.2(2) ?
    C9 C11 C1 I1 . . . . -0.2(2) ?
    C12 C11 C1 I1 . . . . -178.97(11) ?
    C11 C1 C2 C3 . . . . 0.0(2) ?
    I1 C1 C2 C3 . . . . 179.15(12) ?
    C12 C4 C3 C2 . . . . 0.1(2) ?
    C1 C2 C3 C4 . . . . -0.1(2) ?
data_global
_journal_date_recd_electronic     2010-08-25
_journal_date_accepted     2010-08-31
_journal_name_full     'Acta Crystallographica, Section E'
_journal_year     2010
_journal_volume     66
_journal_issue     10
_journal_page_first     o2515
_journal_page_last     o2515
_journal_paper_category     QO
_journal_coeditor_code     JH2197
_publ_contact_author_name     'Professor Hiroyuki Isobe'
_publ_contact_author_address
;
Department of Chemistry
Tohoku University
Aoba-ku, Sendai, 980-8578
Japan
;
_publ_contact_author_email     isobe@m.tohoku.ac.jp
_publ_contact_author_fax     (+81)22-795-6589
_publ_contact_author_phone     (+81)22-795-6585
_publ_section_title
;
1,8-Diiodoanthracene
;
loop_
    _publ_author_name
    _publ_author_footnote
    _publ_author_address
    'Nakanishi, Waka' .
;
Department of Chemistry
Tohoku University
Aoba-ku, Sendai 980-8578
Japan
;
    'Hitosugi, Shunpei' .
;
Department of Chemistry
Tohoku University
Aoba-ku, Sendai 980-8578
Japan
;
    'Piskareva, Anna' .
;
Department of Chemistry
Tohoku University
Aoba-ku, Sendai 980-8578
Japan
;
    'Isobe, Hiroyuki' .
;
Department of Chemistry
Tohoku University
Aoba-ku, Sendai 980-8578
Japan
;
