# Supplementary material for: 1,8-Diiodo­anthracene
Source: Acta Crystallogr Sect E Struct Rep Online. 2010 Sep 8;66(Pt 10):o2515. doi: 10.1107/S1600536810035191 (PMC2983297; doi:10.1107/S1600536810035191)
Supplement: Supplementary file 2 [file e-66-o2515-Isup2.hkl]

# 
# h,k,l, Fc-squared, Fo-squared, sigma(Fo-squared) and status flag 
# 
data_I
_shelx_title ' ap09' 
_shelx_refln_list_code          4 
_shelx_F_calc_maximum      406.29 
_exptl_crystal_F_000       792.00 
_reflns_d_resolution_high  0.7597 
 
loop_ 
 _symmetry_equiv_pos_as_xyz 
 'x, y, z' 
 '-x, y+1/2, -z+1/2' 
 '-x, -y, -z' 
 'x, -y-1/2, z-1/2' 
 
_cell_length_a    10.1167 
_cell_length_b    10.8680 
_cell_length_c    11.3930 
_cell_angle_alpha  90.000 
_cell_angle_beta  101.829 
_cell_angle_gamma  90.000 
 
_shelx_F_squared_multiplier     1.000 
 
loop_ 
 _refln_index_h 
 _refln_index_k 
 _refln_index_l 
 _refln_F_squared_calc 
 _refln_F_squared_meas 
 _refln_F_squared_sigma 
 _refln_observed_status 
   1   0   0      509.21      368.48     10.44 o 
   2   0   0   165067.64   135059.03   2556.99 o 
   3   0   0     6153.79     6066.25     55.04 o 
   4   0   0    89228.23    83437.52   1158.56 o 
   5   0   0     6823.69     6676.80     60.93 o 
   6   0   0    54814.81    54255.98    570.11 o 
   7   0   0     8696.97     8852.70     94.18 o 
   8   0   0    17456.92    17459.38    222.11 o 
   9   0   0    10275.43    10174.95    172.20 o 
  10   0   0    13931.93    13823.83    165.51 o 
  11   0   0     4984.37     4786.75     77.40 o 
  12   0   0     8572.98     8506.55    124.02 o 
   1   1   0      118.71       30.50      1.87 o 
   2   1   0      594.71      566.55      5.89 o 
   3   1   0      706.16      677.05      6.86 o 
   4   1   0      394.82      442.90      5.97 o 
   5   1   0        1.77        0.64      1.87 o 
   6   1   0        2.92        5.20      1.84 o 
   7   1   0        0.12        8.72      3.31 o 
   8   1   0        6.59       11.43      3.07 o 
   9   1   0      124.11      122.67      5.70 o 
  10   1   0        3.97        7.48      3.20 o 
  11   1   0        3.05        3.80      2.98 o 
  12   1   0      178.16      195.52      9.88 o 
   0   2   0    62122.53    58422.54   1339.34 o 
   1   2   0      509.96      563.96      6.74 o 
   2   2   0    79934.02    73414.66    649.56 o 
   3   2   0     2946.12     3010.46     20.08 o 
   4   2   0    67853.55    67447.34    650.89 o 
   5   2   0     2319.90     2233.27     18.11 o 
   6   2   0    35454.21    34797.76    254.98 o 
   7   2   0     4898.36     4808.61     39.34 o 
   8   2   0    23789.14    23711.08    183.57 o 
   9   2   0     4005.50     3932.50     44.57 o 
  10   2   0     8743.20     8632.96     75.81 o 
  11   2   0     3283.82     3255.32     36.41 o 
  12   2   0     3390.06     3222.87     37.31 o 
   1   3   0       96.74       97.62      2.61 o 
   2   3   0        6.11       15.28      2.54 o 
   3   3   0       12.32       16.87      1.87 o 
   4   3   0      378.46      491.84      5.43 o 
   5   3   0       32.54       43.26      3.37 o 
   6   3   0      173.27      182.70      4.63 o 
   7   3   0       47.72       43.70      2.96 o 
   8   3   0     2837.24     2679.67     28.94 o 
   9   3   0      298.22      292.66      8.36 o 
  10   3   0      321.93      326.86      9.36 o 
  11   3   0       60.37       56.18      4.81 o 
  12   3   0      232.70      269.01      9.67 o 
   0   4   0     4651.43     4699.51     42.97 o 
   1   4   0       19.28       -2.08      2.08 o 
   2   4   0     7199.95     7382.33     49.48 o 
   3   4   0      183.63      167.62      3.58 o 
   4   4   0     5220.71     5261.92     37.10 o 
   5   4   0      790.27      785.33     10.91 o 
   6   4   0     2450.61     2495.26     24.33 o 
   7   4   0      348.68      353.97      7.91 o 
   8   4   0     2428.70     2547.82     31.34 o 
   9   4   0      325.11      300.72      8.63 o 
  10   4   0     1236.59     1180.98     18.53 o 
  11   4   0      623.67      606.18     15.88 o 
  12   4   0      348.22      352.91     12.16 o 
   1   5   0       28.05       -1.70      1.70 o 
   2   5   0      163.57      168.79      5.05 o 
   3   5   0       39.71       21.11      2.64 o 
   4   5   0     3940.77     4375.37     32.05 o 
   5   5   0      187.38      222.68      5.22 o 
   6   5   0      333.76      372.00      7.39 o 
   7   5   0       44.16       43.16      3.16 o 
   8   5   0      309.14      310.46     13.13 o 
   9   5   0        2.21        7.92      3.16 o 
  10   5   0      219.27      231.39      8.43 o 
  11   5   0       51.94       59.96      5.38 o 
  12   5   0       95.25       93.38      8.32 o 
   0   6   0    18697.48    19470.55    176.10 o 
   1   6   0       32.62       30.40      1.87 o 
   2   6   0    10417.41    10761.19     66.90 o 
   3   6   0      327.97      321.35      5.31 o 
   4   6   0     5851.29     5774.08     41.22 o 
   5   6   0      606.31      626.48      9.26 o 
   6   6   0     4091.74     4107.40     38.37 o 
   7   6   0      383.98      371.38      7.88 o 
   8   6   0     2835.41     2855.49     28.19 o 
   9   6   0      564.85      550.30     13.81 o 
  10   6   0     1311.44     1294.67     20.16 o 
  11   6   0      257.60      268.39      9.62 o 
   1   7   0       35.10       32.35      1.80 o 
   2   7   0        7.24       13.95      1.62 o 
   3   7   0       43.98       47.30      2.62 o 
   4   7   0        5.26       17.02      2.84 o 
   5   7   0       13.41       13.87      2.22 o 
   6   7   0      134.14      148.34      6.40 o 
   7   7   0        1.67        4.76      2.33 o 
   8   7   0        4.86       13.38      2.87 o 
   9   7   0       22.84       15.10      3.57 o 
  10   7   0       40.25       55.20      5.09 o 
  11   7   0        5.84       -0.37      9.54 o 
   0   8   0    47881.45    46882.04    722.22 o 
   1   8   0       32.65       40.67      2.96 o 
   2   8   0    34862.43    35254.86    328.43 o 
   3   8   0     1087.15     1087.89     11.82 o 
   4   8   0    33636.77    33483.99    232.34 o 
   5   8   0     1114.00     1078.34     13.62 o 
   6   8   0    19056.10    19051.87    160.83 o 
   7   8   0     2565.22     2523.88     25.88 o 
   8   8   0     9204.68     9304.47     74.53 o 
   9   8   0     2773.34     2745.29     36.75 o 
  10   8   0     5805.51     5690.67     64.02 o 
   1   9   0      119.88      114.10      3.77 o 
   2   9   0        0.16        8.76      2.95 o 
   3   9   0      202.60      201.41      5.01 o 
   4   9   0      348.55      354.71      7.31 o 
   5   9   0      127.69      122.67      4.95 o 
   6   9   0       17.72       21.51      3.45 o 
   7   9   0       69.15       66.79      5.16 o 
   8   9   0        5.84       14.74      3.59 o 
   9   9   0       16.55       17.02      4.60 o 
   0  10   0    21216.77    21911.80    219.15 o 
   1  10   0      134.39      141.97      5.83 o 
   2  10   0    29073.84    29624.61    207.54 o 
   3  10   0      827.72      866.73     11.18 o 
   4  10   0    27025.48    26950.50    209.04 o 
   5  10   0     1645.34     1619.18     20.97 o 
   6  10   0    16463.73    16255.55    131.92 o 
   7  10   0     2290.88     2298.85     40.53 o 
   8  10   0    13569.02    13486.51    127.76 o 
   9  10   0     1858.75     1869.91     54.10 o 
   1  11   0      150.81      149.60      5.90 o 
   2  11   0        0.57        6.25      5.11 o 
   3  11   0      121.94      122.96      5.53 o 
   4  11   0      410.17      411.21      9.68 o 
   5  11   0        0.51       -2.47      2.47 o 
   6  11   0       21.21       20.34      4.14 o 
   7  11   0      158.22      160.95      9.47 o 
   8  11   0       21.35       27.94      5.12 o 
   0  12   0    10139.91    10261.97    221.35 o 
   1  12   0       31.39       29.13      4.59 o 
   2  12   0     9672.09     9877.49     95.73 o 
   3  12   0      261.66      271.73     13.69 o 
   4  12   0     6646.53     6715.97     79.86 o 
   5  12   0      857.67      838.86     19.72 o 
   6  12   0     5364.78     5370.95     59.31 o 
   7  12   0      838.10      884.68     25.98 o 
   1  13   0       16.73       20.99      4.94 o 
   2  13   0       21.04       34.64      7.25 o 
   3  13   0       74.97       69.86      8.70 o 
   4  13   0     1175.22     1145.68     41.50 o 
   5  13   0       10.07        8.22      7.66 o 
   0  14   0      703.54      728.18     35.51 o 
   1  14   0       27.01       21.15      7.21 o 
 -13   1   1      108.00      129.37     16.15 o 
 -12   1   1     2153.35     2065.86     31.65 o 
 -11   1   1        0.25        6.14      2.96 o 
 -10   1   1     4901.27     4804.65     70.91 o 
  -9   1   1       84.71       96.37      4.56 o 
  -8   1   1     5790.68     5787.59     46.78 o 
  -7   1   1      516.79      545.67      8.59 o 
  -6   1   1     9727.54     9600.78     65.02 o 
  -5   1   1     1049.89     1079.01     18.77 o 
  -4   1   1    14224.46    14163.12    110.23 o 
  -3   1   1     5754.95     5873.56     40.09 o 
  -2   1   1     9340.38     9410.76     76.47 o 
  -1   1   1        8.78        1.45      1.02 o 
   0   1   1      516.00      495.55      8.54 o 
   1   1   1     4716.77     4859.71     51.21 o 
   2   1   1    10615.69    10766.29     82.71 o 
   3   1   1     7070.69     7221.68     47.05 o 
   4   1   1     4212.64     4254.99     43.60 o 
   5   1   1     4241.24     4321.48     31.40 o 
   6   1   1     2890.01     2809.47     22.56 o 
   7   1   1     5491.65     5412.39     43.67 o 
   8   1   1     4941.41     4848.41     40.86 o 
   9   1   1     2085.96     2068.41     24.93 o 
  10   1   1      311.53      311.03      9.08 o 
  11   1   1     1617.74     1585.30     26.28 o 
  12   1   1      113.31      124.02      9.28 o 
 -13   2   1        1.64       14.34      8.77 o 
 -12   2   1     4084.71     4008.58     43.35 o 
 -11   2   1        6.84       10.06      3.15 o 
 -10   2   1     6704.33     6525.67     59.97 o 
  -9   2   1      402.79      411.55      9.62 o 
  -8   2   1    13800.64    13566.52    109.23 o 
  -7   2   1      975.73     1001.42     12.49 o 
  -6   2   1    14334.94    13910.69     94.93 o 
  -5   2   1      276.29      206.10      4.00 o 
  -4   2   1    15195.82    14641.41     99.65 o 
  -3   2   1     4166.76     4229.87     30.10 o 
  -2   2   1    31799.54    31917.60    253.30 o 
  -1   2   1     5272.57     5312.67     36.04 o 
   0   2   1     5711.95     5699.63     42.97 o 
   1   2   1     9538.77     9666.73     79.30 o 
   2   2   1    27098.52    27007.04    243.71 o 
   3   2   1    17582.66    17625.23    121.95 o 
   4   2   1    20861.61    21584.16    150.02 o 
   5   2   1    15014.97    14683.01     96.84 o 
   6   2   1     5508.70     5562.21     40.14 o 
   7   2   1     8928.12     8913.62     67.36 o 
   8   2   1     3564.69     3500.12     35.22 o 
   9   2   1     6944.92     6861.16     61.71 o 
  10   2   1     1214.11     1151.72     18.05 o 
  11   2   1     4874.74     4654.91     47.54 o 
  12   2   1        9.83        5.47      3.96 o 
 -12   3   1     1198.67     1204.96     20.09 o 
 -11   3   1       24.21       22.42      3.79 o 
 -10   3   1     1313.21     1284.81     19.19 o 
  -9   3   1      143.28      166.34      6.48 o 
  -8   3   1      980.39      959.05     14.67 o 
  -7   3   1       98.97      104.06      4.13 o 
  -6   3   1     3282.41     3268.95     25.55 o 
  -5   3   1       66.16       56.63      2.60 o 
  -4   3   1     1329.72     1209.14      9.90 o 
  -3   3   1      551.80      553.27      5.32 o 
  -2   3   1     7384.48     7953.70     54.79 o 
  -1   3   1     9474.05    10354.72     66.57 o 
   0   3   1    21328.04    23014.97    167.37 o 
   1   3   1     4604.80     4930.63     31.03 o 
   2   3   1     2004.82     2059.11     14.35 o 
   3   3   1     2584.85     2620.31     18.02 o 
   4   3   1     2925.25     3140.60     21.59 o 
   5   3   1     2219.45     2227.15     18.31 o 
   6   3   1      319.66      335.43      7.14 o 
   7   3   1      895.75      941.66     12.35 o 
   8   3   1      196.40      209.35      6.82 o 
   9   3   1      726.96      714.71     13.37 o 
  10   3   1       64.23       63.09      4.69 o 
  11   3   1      621.29      634.14     15.08 o 
  12   3   1        9.77        9.15      3.64 o 
 -12   4   1     8623.63     8590.07     78.68 o 
 -11   4   1       36.49       50.59      6.24 o 
 -10   4   1    16032.04    15581.64    127.46 o 
  -9   4   1     1672.60     1539.91     20.73 o 
  -8   4   1    29229.07    28374.04    219.89 o 
  -7   4   1     1253.30     1257.05     15.95 o 
  -6   4   1    37352.12    37235.39    358.55 o 
  -5   4   1     5167.65     5308.96     37.99 o 
  -4   4   1    49807.69    48503.75    326.30 o 
  -3   4   1    13439.54    13481.57     84.53 o 
  -2   4   1    49635.09    49010.27    495.95 o 
  -1   4   1    10267.95    10352.39     67.23 o 
   0   4   1    38674.97    38303.72    276.21 o 
   1   4   1    29800.06    29861.50    187.93 o 
   2   4   1    40053.03    39621.43    276.61 o 
   3   4   1    25929.20    25125.40    171.15 o 
   4   4   1    17837.10    17137.71    115.06 o 
   5   4   1    27713.79    26506.57    298.51 o 
   6   4   1    13023.27    12978.71     94.22 o 
   7   4   1    19488.04    19526.30    139.30 o 
   8   4   1     2988.08     2962.02     31.78 o 
   9   4   1    15960.87    15656.43    155.44 o 
  10   4   1     2055.10     2012.31     28.92 o 
  11   4   1     9543.32     9377.40     88.62 o 
  12   4   1     1103.61     1098.33     24.58 o 
 -12   5   1        5.77       13.33      4.29 o 
 -11   5   1        7.94       11.73      3.71 o 
 -10   5   1        7.74       23.93      4.20 o 
  -9   5   1      424.81      380.10      9.77 o 
  -8   5   1      345.44      316.49      8.49 o 
  -7   5   1      127.69      130.20      6.41 o 
  -6   5   1       48.61       59.89      3.33 o 
  -5   5   1        4.34       10.62      3.50 o 
  -4   5   1      125.70      117.20      3.35 o 
  -3   5   1        0.17       -1.55      1.55 o 
  -2   5   1       16.98       11.56      1.56 o 
  -1   5   1        7.06        8.11      1.15 o 
   0   5   1     1045.37     1124.87      9.22 o 
   1   5   1        1.86        3.13      0.85 o 
   2   5   1       94.93       93.13      2.21 o 
   3   5   1       12.45       21.48      1.92 o 
   4   5   1       38.03       36.11      2.43 o 
   5   5   1        6.87       14.50      2.71 o 
   6   5   1       58.99       64.88      4.82 o 
   7   5   1        3.22       10.05      3.97 o 
   8   5   1      148.97      145.72      6.11 o 
   9   5   1        0.49        6.49      3.19 o 
  10   5   1       63.55       57.23      4.92 o 
  11   5   1       40.52       40.66      4.93 o 
 -11   6   1       27.40       37.08      4.61 o 
 -10   6   1    10111.62     9803.79     85.89 o 
  -9   6   1      278.14      287.54      8.71 o 
  -8   6   1    14892.71    14826.03    109.60 o 
  -7   6   1      456.72      449.35      9.30 o 
  -6   6   1    27151.49    27121.24    192.74 o 
  -5   6   1     3084.26     3242.26     28.18 o 
  -4   6   1    35095.66    35464.04    249.72 o 
  -3   6   1     6572.21     6762.80     46.90 o 
  -2   6   1    41802.81    42240.66    281.22 o 
  -1   6   1    14938.11    15489.31     96.92 o 
   0   6   1    36287.85    36389.83    237.16 o 
   1   6   1    19310.41    19671.12    125.49 o 
   2   6   1    25995.92    25545.05    172.70 o 
   3   6   1    15425.64    15295.16    100.64 o 
   4   6   1    10869.50    10461.35     70.55 o 
   5   6   1    19738.40    19907.54    140.37 o 
   6   6   1     9687.17     9658.00     72.59 o 
   7   6   1    16164.87    16139.11    117.46 o 
   8   6   1     6333.54     6204.90     56.90 o 
   9   6   1    11075.61    10959.01     93.60 o 
  10   6   1     2113.79     2009.43     34.83 o 
  11   6   1     8312.51     8218.08     86.35 o 
 -11   7   1       13.17       13.13      4.09 o 
 -10   7   1     1110.88     1112.27     18.62 o 
  -9   7   1        1.41        2.85      3.57 o 
  -8   7   1     1586.70     1528.42     18.78 o 
  -7   7   1       41.21       46.00      4.28 o 
  -6   7   1     2366.64     2362.20     23.39 o 
  -5   7   1       58.95       52.04      3.17 o 
  -4   7   1     2196.53     2155.41     18.76 o 
  -3   7   1      358.52      361.79      5.95 o 
  -2   7   1     2439.28     2489.74     20.23 o 
  -1   7   1       18.64       40.58      1.90 o 
   0   7   1      288.74      236.08      3.97 o 
   1   7   1      654.63      672.81      7.15 o 
   2   7   1     2136.73     2140.33     18.04 o 
   3   7   1      945.99      959.91     10.46 o 
   4   7   1     2472.59     2532.97     22.29 o 
   5   7   1      795.03      796.79     11.03 o 
   6   7   1     1261.36     1255.21     15.21 o 
   7   7   1     1636.54     1590.29     20.28 o 
   8   7   1     1943.90     1884.70     26.63 o 
   9   7   1      384.81      373.92     11.84 o 
  10   7   1      215.87      217.05      9.88 o 
  11   7   1      405.74      436.99     29.38 o 
 -10   8   1     2205.87     2198.21     31.93 o 
  -9   8   1       40.10       31.97      4.13 o 
  -8   8   1     3863.62     3950.34     36.82 o 
  -7   8   1       26.65       29.37      3.28 o 
  -6   8   1     6391.66     6386.29     56.60 o 
  -5   8   1      245.31      236.36      6.03 o 
  -4   8   1     5926.75     5940.83     43.45 o 
  -3   8   1     1078.88     1093.83     11.86 o 
  -2   8   1     8586.76     8912.07     61.23 o 
  -1   8   1     2819.32     2932.35     23.45 o 
   0   8   1    11698.25    12315.22     76.60 o 
   1   8   1     4304.66     4411.81     32.80 o 
   2   8   1     6436.96     6642.20     47.12 o 
   3   8   1     5367.73     5612.84     41.03 o 
   4   8   1     4884.74     4968.90     40.47 o 
   5   8   1     4206.88     4223.66     36.06 o 
   6   8   1     2453.13     2467.00     27.39 o 
   7   8   1     3748.37     3748.57     38.38 o 
   8   8   1      763.56      748.53     14.22 o 
   9   8   1     3127.90     3173.99     47.04 o 
  10   8   1      273.23      268.62     11.02 o 
 -10   9   1     2023.63     2106.84     68.10 o 
  -9   9   1       10.95       14.30      5.11 o 
  -8   9   1     2382.34     2394.73     28.68 o 
  -7   9   1      179.92      181.82      6.28 o 
  -6   9   1     2888.71     2905.79     31.86 o 
  -5   9   1      164.15      176.81      5.54 o 
  -4   9   1     1531.74     1506.92     16.82 o 
  -3   9   1      596.59      607.11      8.67 o 
  -2   9   1     4806.85     4970.25     44.59 o 
  -1   9   1     2049.13     2115.87     20.55 o 
   0   9   1     5803.60     6009.54     47.26 o 
   1   9   1     1693.16     1728.67     16.24 o 
   2   9   1     3246.40     3308.29     26.72 o 
   3   9   1     2121.58     2156.35     21.57 o 
   4   9   1     1977.36     1966.72     22.71 o 
   5   9   1     1763.61     1735.94     21.49 o 
   6   9   1      865.98      875.63     14.55 o 
   7   9   1     1197.23     1169.16     17.97 o 
   8   9   1      186.13      194.28      7.96 o 
   9   9   1      942.94      907.50     25.99 o 
  -9  10   1      143.71      133.96      9.50 o 
  -8  10   1      303.08      314.55     14.75 o 
  -7  10   1       91.65       87.03      6.28 o 
  -6  10   1       89.17      100.97      5.40 o 
  -5  10   1       25.13       31.46      3.39 o 
  -4  10   1      180.03      210.90      6.10 o 
  -3  10   1       42.86       48.98      3.01 o 
  -2  10   1       74.01       98.40      7.75 o 
  -1  10   1        4.31        8.32      2.44 o 
   0  10   1        2.46        9.99      4.68 o 
   1  10   1      101.56      106.12      4.89 o 
   2  10   1      124.52      134.38      4.98 o 
   3  10   1      221.96      237.09      7.31 o 
   4  10   1      297.05      293.74      8.11 o 
   5  10   1      110.61      126.54     10.11 o 
   6  10   1       32.37       30.22      3.77 o 
   7  10   1       16.93       17.09      3.67 o 
   8  10   1        2.17       -0.42      3.42 o 
   9  10   1      105.82      114.81     11.01 o 
  -8  11   1     1681.02     1704.65     38.47 o 
  -7  11   1      137.34      141.03      7.96 o 
  -6  11   1     2468.24     2504.38     35.97 o 
  -5  11   1      676.93      677.05     17.21 o 
  -4  11   1     2145.43     2263.90     29.42 o 
  -3  11   1      510.48      526.35     12.37 o 
  -2  11   1     2861.92     2947.38     35.03 o 
  -1  11   1     1571.15     1639.79     20.69 o 
   0  11   1     2975.29     3021.78     31.70 o 
   1  11   1     1679.46     1722.67     21.46 o 
   2  11   1     1168.93     1210.70     17.25 o 
   3  11   1     1428.85     1407.34     21.42 o 
   4  11   1     1783.28     1791.05     30.73 o 
   5  11   1     1342.15     1334.81     19.27 o 
   6  11   1      420.43      423.60     10.66 o 
   7  11   1      996.79     1007.82     17.48 o 
   8  11   1        3.13        5.70      5.05 o 
  -7  12   1      151.11      166.88     14.00 o 
  -6  12   1     4741.78     4829.35     89.82 o 
  -5  12   1     2146.43     2152.85     44.42 o 
  -4  12   1     7849.85     7861.69    114.15 o 
  -3  12   1     1637.93     1674.67     36.56 o 
  -2  12   1     5017.80     5130.14     64.85 o 
  -1  12   1     2245.72     2328.00     36.35 o 
   0  12   1     5463.83     5547.90     58.60 o 
   1  12   1     3329.68     3459.85     40.92 o 
   2  12   1     2693.06     2722.75     30.61 o 
   3  12   1      980.01      989.89     18.03 o 
   4  12   1       34.25       45.88      5.53 o 
   5  12   1     3159.82     3182.03     35.33 o 
   6  12   1     1479.50     1469.14     24.27 o 
  -5  13   1      333.38      307.76     22.14 o 
  -4  13   1     1006.69      993.37     28.61 o 
  -3  13   1      404.67      421.49     17.98 o 
  -2  13   1      269.54      277.20     11.83 o 
  -1  13   1      294.62      328.36     12.83 o 
   0  13   1      107.70      138.67      9.14 o 
   1  13   1      352.40      374.04     13.58 o 
   2  13   1      186.13      199.11     10.17 o 
   3  13   1      382.86      395.48     21.17 o 
   4  13   1       55.54       47.61      7.69 o 
   5  13   1      400.69      421.12     24.09 o 
  -2  14   1     6800.98     7118.19    106.49 o 
  -1  14   1     2263.04     2340.80     39.21 o 
   0  14   1     5884.17     6073.10     96.30 o 
   1  14   1     3458.02     3596.77     91.63 o 
 -13   0   2       15.95       20.47     10.31 o 
 -12   0   2     3136.04     3099.25     57.70 o 
 -11   0   2      978.54      954.48     26.61 o 
 -10   0   2     7394.99     7459.19    148.64 o 
  -9   0   2     3267.36     3387.23     44.05 o 
  -8   0   2     8894.27     8928.96    153.38 o 
  -7   0   2     9732.72     9773.33    102.64 o 
  -6   0   2    12011.83    12037.01    106.17 o 
  -5   0   2    40499.12    41334.57    365.09 o 
  -4   0   2    21752.69    21794.54    198.01 o 
  -3   0   2    44190.13    44006.56    383.20 o 
  -2   0   2     8958.91     9126.35     84.49 o 
  -1   0   2    17068.31    16781.76    209.91 o 
   0   0   2     4234.91     4291.07     38.61 o 
   1   0   2    55303.55    49835.27   1536.51 o 
   2   0   2     3009.32     3078.72     28.25 o 
   3   0   2    43285.38    41688.66    366.26 o 
   4   0   2      774.37      696.00     11.77 o 
   5   0   2    33795.97    32975.93    328.71 o 
   6   0   2      439.43      457.84     10.69 o 
   7   0   2    44309.18    41449.99    526.38 o 
   8   0   2     1068.76     1048.92     19.48 o 
   9   0   2    15617.62    15357.17    160.00 o 
  10   0   2      425.79      414.25     22.98 o 
  11   0   2     7625.18     7428.26    110.02 o 
  12   0   2      271.50      313.49     17.07 o 
 -13   1   2       22.63        8.57      6.20 o 
 -12   1   2      677.64      665.20     16.44 o 
 -11   1   2      446.80      445.09     11.04 o 
 -10   1   2      624.91      626.48     12.41 o 
  -9   1   2     1530.43     1432.29     16.98 o 
  -8   1   2     1903.19     1892.27     19.66 o 
  -7   1   2     1941.36     1961.20     19.41 o 
  -6   1   2     1700.12     1661.11     14.78 o 
  -5   1   2     6612.78     7058.29     45.47 o 
  -4   1   2     1554.58     1528.95     11.61 o 
  -3   1   2     3880.70     3925.04     25.27 o 
  -2   1   2     1941.26     1967.28     15.34 o 
  -1   1   2    11800.91    12078.70    135.25 o 
   0   1   2     5036.16     5358.86     40.82 o 
   1   1   2    11741.61    11849.76     83.93 o 
   2   1   2        6.17       12.75      1.30 o 
   3   1   2     3387.63     3387.17     28.42 o 
   4   1   2      262.12      248.03      3.59 o 
   5   1   2     3178.08     3149.75     24.24 o 
   6   1   2       15.65       20.28      1.77 o 
   7   1   2      712.68      743.29     12.33 o 
   8   1   2     1150.42     1136.23     14.52 o 
   9   1   2      536.33      546.62     11.64 o 
  10   1   2        0.81        6.51      2.81 o 
  11   1   2      525.93      536.98     14.86 o 
  12   1   2        4.88       14.87      4.53 o 
 -13   2   2      158.84      169.62     18.66 o 
 -12   2   2     2606.69     2570.21     31.75 o 
 -11   2   2      858.70      871.25     25.35 o 
 -10   2   2     4357.76     4251.73     43.90 o 
  -9   2   2      528.04      563.55     11.28 o 
  -8   2   2     4801.37     4884.60     40.58 o 
  -7   2   2     4641.74     4716.80     35.29 o 
  -6   2   2     8935.09     8987.89     61.28 o 
  -5   2   2     7728.57     7602.33     48.37 o 
  -4   2   2     7251.79     7273.33     47.09 o 
  -3   2   2    19547.93    19581.64    168.42 o 
  -2   2   2     8990.87     9205.97     67.58 o 
  -1   2   2    80619.94    77019.47    757.63 o 
   0   2   2    20910.62    21571.23    169.69 o 
   1   2   2    44258.92    43496.97    442.23 o 
   2   2   2     1786.29     1817.50     12.82 o 
   3   2   2    39112.91    38361.95    271.15 o 
   4   2   2     1465.63     1567.11     12.90 o 
   5   2   2    21852.99    21693.73    135.75 o 
   6   2   2        0.80       16.57      4.46 o 
   7   2   2    11957.05    11841.17     87.28 o 
   8   2   2      235.90      240.61      7.20 o 
   9   2   2     8634.54     8438.93     73.80 o 
  10   2   2      210.31      201.62      7.49 o 
  11   2   2     5494.58     5352.71     53.27 o 
  12   2   2      280.32      260.11     11.01 o 
 -12   3   2     3295.40     3335.68     38.09 o 
 -11   3   2     1738.11     1737.16     23.87 o 
 -10   3   2     6253.26     6102.94     56.80 o 
  -9   3   2     2129.65     2111.45     25.06 o 
  -8   3   2     8062.24     7854.12     67.23 o 
  -7   3   2     9085.58     9065.54     68.17 o 
  -6   3   2     9453.49     9457.26     87.49 o 
  -5   3   2    20544.17    20749.93    139.13 o 
  -4   3   2    14624.21    14775.27    141.04 o 
  -3   3   2    28294.38    28901.24    240.18 o 
  -2   3   2    11502.62    11700.01     80.73 o 
  -1   3   2    92077.27    89139.14    669.16 o 
   0   3   2    14646.35    15229.75    111.54 o 
   1   3   2    38893.41    38036.82    330.38 o 
   2   3   2     2155.55     2178.72     20.70 o 
   3   3   2    18597.39    17836.11    149.89 o 
   4   3   2       65.07       51.96      1.83 o 
   5   3   2    18141.40    18080.94    130.59 o 
   6   3   2       47.18       48.99      3.14 o 
   7   3   2    10129.15     9927.21     82.31 o 
   8   3   2       99.52      103.68      5.24 o 
   9   3   2     6221.11     6024.59     57.14 o 
  10   3   2       52.62       60.01      4.73 o 
  11   3   2     3685.64     3670.09     40.62 o 
  12   3   2      143.99      134.97     10.94 o 
 -12   4   2      228.94      244.89      9.31 o 
 -11   4   2       18.19       17.53      3.75 o 
 -10   4   2      450.34      487.38     11.30 o 
  -9   4   2      601.42      531.42     11.74 o 
  -8   4   2     1041.48     1044.07     15.42 o 
  -7   4   2      580.90      575.85      9.26 o 
  -6   4   2      653.82      674.17     10.60 o 
  -5   4   2      511.80      466.75      6.36 o 
  -4   4   2     1253.64     1282.85     10.70 o 
  -3   4   2     1345.20     1369.11     11.55 o 
  -2   4   2     1455.93     1486.46     11.27 o 
  -1   4   2     1177.56     1139.62      9.94 o 
   0   4   2       26.33       21.79      1.35 o 
   1   4   2     1662.52     1624.17     12.05 o 
   2   4   2      546.02      553.60      5.46 o 
   3   4   2     4667.97     4933.26     34.20 o 
   4   4   2      995.00     1116.95      9.66 o 
   5   4   2     2905.03     3019.04     27.82 o 
   6   4   2        6.01        9.64      2.11 o 
   7   4   2     1103.70     1114.20     23.75 o 
   8   4   2       28.51       33.13      3.64 o 
   9   4   2      718.05      714.92     13.75 o 
  10   4   2       14.41       15.86      3.60 o 
  11   4   2      318.24      313.63     10.25 o 
  12   4   2      210.45      258.05     19.08 o 
 -12   5   2     4657.94     4710.22     55.24 o 
 -11   5   2     2667.78     2611.23     35.44 o 
 -10   5   2     6410.11     6194.00     58.47 o 
  -9   5   2     8111.16     8192.01     86.48 o 
  -8   5   2    10986.90    11005.83     83.20 o 
  -7   5   2    12396.66    12446.02     91.87 o 
  -6   5   2    10510.00    10393.01     77.12 o 
  -5   5   2    18853.63    18793.69    123.83 o 
  -4   5   2    12168.04    12214.93     87.72 o 
  -3   5   2    28255.26    28283.63    309.81 o 
  -2   5   2    10093.38    10435.63     64.50 o 
  -1   5   2    37052.78    37009.30    373.46 o 
   0   5   2     6688.67     6964.74     43.77 o 
   1   5   2    37399.65    36548.09    434.58 o 
   2   5   2     3402.07     3480.76     23.60 o 
   3   5   2    45676.13    45658.73    374.22 o 
   4   5   2     2206.19     2327.62     19.09 o 
   5   5   2    23722.48    23330.43    164.11 o 
   6   5   2       46.92       54.22      3.27 o 
   7   5   2    13279.29    13196.87     97.53 o 
   8   5   2      165.88      163.69      6.57 o 
   9   5   2     8589.67     8421.91     76.91 o 
  10   5   2      382.76      378.61     12.05 o 
  11   5   2     2821.24     2619.61     37.43 o 
 -12   6   2      220.31      228.94     20.75 o 
 -11   6   2      140.25      141.06      8.10 o 
 -10   6   2      725.85      722.56     14.41 o 
  -9   6   2       70.91       76.99      5.12 o 
  -8   6   2      416.13      427.47      8.93 o 
  -7   6   2     1086.29     1109.62     14.40 o 
  -6   6   2      826.42      840.38     11.67 o 
  -5   6   2     4525.35     4579.74     37.46 o 
  -4   6   2      948.53      961.27     12.83 o 
  -3   6   2     3424.90     3542.17     26.71 o 
  -2   6   2      762.85      811.64      7.90 o 
  -1   6   2     7348.43     7820.54     49.36 o 
   0   6   2      781.16      864.74     10.27 o 
   1   6   2     5311.17     5432.92     35.39 o 
   2   6   2       28.72       31.88      1.82 o 
   3   6   2     4443.12     4463.94     32.63 o 
   4   6   2      302.60      317.58      5.47 o 
   5   6   2     3715.04     3686.55     31.55 o 
   6   6   2        1.86        1.15      1.86 o 
   7   6   2     3444.72     3337.72     33.79 o 
   8   6   2       17.29       11.07      3.59 o 
   9   6   2     1379.76     1310.65     26.00 o 
  10   6   2       62.76       66.01      6.47 o 
  11   6   2      586.31      578.77     18.06 o 
 -11   7   2     1492.96     1433.20     25.11 o 
 -10   7   2     3264.64     3245.85     43.58 o 
  -9   7   2     4531.15     4504.48     50.62 o 
  -8   7   2     3996.47     3975.80     36.45 o 
  -7   7   2     5317.30     5365.20     45.10 o 
  -6   7   2     4602.33     4634.09     39.21 o 
  -5   7   2    16740.72    17294.39    151.63 o 
  -4   7   2     6529.60     6650.71     47.29 o 
  -3   7   2    14722.26    15100.77     99.54 o 
  -2   7   2     2599.78     2621.80     21.14 o 
  -1   7   2    10993.29    10986.48     68.43 o 
   0   7   2     1797.63     1790.30     16.88 o 
   1   7   2    15539.24    15713.75    103.53 o 
   2   7   2      780.20      789.41      8.98 o 
   3   7   2    10723.91    10514.55     71.01 o 
   4   7   2        0.70        5.37      1.98 o 
   5   7   2     9652.70     9551.23     79.45 o 
   6   7   2        0.05        1.49      2.22 o 
   7   7   2     7002.68     6948.40     62.22 o 
   8   7   2       63.62       60.59      5.45 o 
   9   7   2     3821.59     3723.57     45.74 o 
  10   7   2      206.96      201.03      9.60 o 
 -11   8   2      605.25      610.09     30.22 o 
 -10   8   2     2260.82     2240.80     32.28 o 
  -9   8   2     2808.12     2743.32     35.84 o 
  -8   8   2     2652.34     2635.21     30.15 o 
  -7   8   2     3423.51     3397.57     35.14 o 
  -6   8   2     3768.88     3852.53     55.28 o 
  -5   8   2     3656.16     3665.87     32.18 o 
  -4   8   2     3418.05     3455.68     27.74 o 
  -3   8   2    10578.67    10836.32     73.68 o 
  -2   8   2     2659.62     2731.35     22.46 o 
  -1   8   2    11038.67    11100.96     74.72 o 
   0   8   2     1805.30     1816.30     16.16 o 
   1   8   2    14853.07    14950.38     98.72 o 
   2   8   2     1040.39     1032.93     12.48 o 
   3   8   2    19001.09    19038.12    135.83 o 
   4   8   2      553.45      573.95     10.35 o 
   5   8   2    11827.93    11571.79     95.08 o 
   6   8   2        4.84        5.26      2.58 o 
   7   8   2    10394.57    10086.04     86.25 o 
   8   8   2        3.17        3.95      3.02 o 
   9   8   2     5449.73     5366.93     60.66 o 
  10   8   2      135.14      135.23     12.51 o 
 -10   9   2      265.99      280.42     15.56 o 
  -9   9   2      167.00      189.79      8.82 o 
  -8   9   2      192.69      195.14      7.59 o 
  -7   9   2      407.45      411.31     10.14 o 
  -6   9   2      283.60      290.01      8.21 o 
  -5   9   2       17.19       28.03      5.21 o 
  -4   9   2       29.63       27.00      2.67 o 
  -3   9   2      777.99      776.62     10.04 o 
  -2   9   2      112.39      126.33      4.07 o 
  -1   9   2      233.55      227.76      6.39 o 
   0   9   2       65.98       73.03      3.99 o 
   1   9   2      749.40      774.60     11.82 o 
   2   9   2       28.29       29.34      2.61 o 
   3   9   2     1983.03     1998.80     20.50 o 
   4   9   2       29.06       30.56      3.25 o 
   5   9   2      806.40      797.26     13.44 o 
   6   9   2       49.35       46.46      4.07 o 
   7   9   2      881.64      903.03     20.35 o 
   8   9   2       22.51       13.97      3.63 o 
   9   9   2      440.05      447.20     13.76 o 
  -9  10   2     1312.66     1325.20     23.75 o 
  -8  10   2     3007.28     3033.25     34.53 o 
  -7  10   2     2985.87     3013.11     33.60 o 
  -6  10   2     3665.81     3668.40     37.96 o 
  -5  10   2     2978.39     3028.40     32.05 o 
  -4  10   2     3086.51     3082.53     35.99 o 
  -3  10   2     8131.10     8238.43     72.39 o 
  -2  10   2     3428.40     3462.35     38.81 o 
  -1  10   2    15727.54    15837.59    143.88 o 
   0  10   2     2795.68     2834.83     29.54 o 
   1  10   2    13267.71    13391.85    108.44 o 
   2  10   2     1046.35     1060.70     13.75 o 
   3  10   2    17059.32    16920.36    123.18 o 
   4  10   2     1119.36     1116.17     16.40 o 
   5  10   2    11417.65    11268.04     94.72 o 
   6  10   2        0.32        1.39      2.84 o 
   7  10   2     5771.39     5792.60     55.81 o 
   8  10   2      271.52      244.97     10.01 o 
  -8  11   2      669.37      714.45     23.42 o 
  -7  11   2      565.76      569.09     16.57 o 
  -6  11   2      656.49      660.71     14.70 o 
  -5  11   2     1973.65     1995.16     27.79 o 
  -4  11   2     1583.86     1593.56     23.38 o 
  -3  11   2     1558.08     1593.46     23.41 o 
  -2  11   2      593.58      580.37     12.87 o 
  -1  11   2     1440.44     1466.31     22.08 o 
   0  11   2      542.88      562.50     12.75 o 
   1  11   2     1356.66     1358.00     21.04 o 
   2  11   2      483.51      483.54     11.72 o 
   3  11   2     1921.63     1895.09     24.52 o 
   4  11   2      279.34      271.09      8.22 o 
   5  11   2     1030.23     1030.27     16.77 o 
   6  11   2      103.99       94.52      5.76 o 
   7  11   2      810.21      821.97     15.95 o 
  -7  12   2      941.93      959.41     27.64 o 
  -6  12   2     1542.05     1522.09     29.18 o 
  -5  12   2     2395.13     2311.68     47.03 o 
  -4  12   2     1748.16     1715.66     29.80 o 
  -3  12   2     2515.18     2549.25     33.24 o 
  -2  12   2     1476.88     1487.16     23.20 o 
  -1  12   2     2845.71     2908.90     36.29 o 
   0  12   2      633.62      636.37     14.32 o 
   1  12   2     3800.78     3858.79     44.68 o 
   2  12   2      503.99      490.43     12.46 o 
   3  12   2     3332.03     3261.77     45.90 o 
   4  12   2      106.03      102.08      7.72 o 
   5  12   2     3645.04     3577.91     43.42 o 
   6  12   2       11.22       13.50      4.28 o 
  -5  13   2     2478.37     2605.53     72.28 o 
  -4  13   2     1832.66     1869.73     41.81 o 
  -3  13   2     3690.99     3767.23     66.16 o 
  -2  13   2     1488.40     1538.67     29.31 o 
  -1  13   2     3245.73     3438.42     49.87 o 
   0  13   2      840.53      900.14     17.91 o 
   1  13   2     4508.22     4540.64     51.73 o 
   2  13   2      756.36      776.18     16.65 o 
   3  13   2     7687.02     7596.20     90.21 o 
   4  13   2      731.61      714.59     22.67 o 
  -2  14   2       99.39       98.82     10.04 o 
  -1  14   2       18.60       19.32      5.34 o 
   0  14   2       67.78       66.22      7.33 o 
   1  14   2       62.60       77.54     16.78 o 
 -13   1   3     6996.36     6892.19    149.01 o 
 -12   1   3     2444.71     2379.22     34.08 o 
 -11   1   3    13675.77    13358.66    111.28 o 
 -10   1   3     1807.38     1816.41     23.07 o 
  -9   1   3    25440.14    24816.83    214.86 o 
  -8   1   3     1541.49     1559.42     17.24 o 
  -7   1   3    37947.82    37235.96    269.91 o 
  -6   1   3     1894.47     1958.74     15.39 o 
  -5   1   3    43338.00    41472.63    261.26 o 
  -4   1   3        8.34        2.48      2.02 o 
  -3   1   3    81565.43    76465.95    838.28 o 
  -2   1   3      143.69      111.17      2.36 o 
  -1   1   3    70168.91    66001.34    538.91 o 
   0   1   3     4956.09     5099.95     34.50 o 
   1   1   3    83201.98    76153.41    887.49 o 
   2   1   3     6739.58     6739.64     42.21 o 
   3   1   3    72208.95    68482.89    538.82 o 
   4   1   3    10175.17     9892.04     71.67 o 
   5   1   3    35615.42    35217.19    221.41 o 
   6   1   3    10469.82    10588.27     72.02 o 
   7   1   3    16449.32    16534.94    118.99 o 
   8   1   3     8412.99     8404.64     65.57 o 
   9   1   3    10076.32    10053.02     85.90 o 
  10   1   3     7126.16     7050.79     64.97 o 
  11   1   3     3938.14     3870.89     47.93 o 
  12   1   3     4537.91     4570.65     77.54 o 
 -13   2   3      280.42      290.94     16.35 o 
 -12   2   3      126.66      135.05      6.94 o 
 -11   2   3      446.16      442.48     11.20 o 
 -10   2   3        1.72        5.35      2.85 o 
  -9   2   3     1868.88     1670.11     21.27 o 
  -8   2   3      206.73      222.76      5.89 o 
  -7   2   3     2170.30     2262.84     19.60 o 
  -6   2   3        0.12        1.81      1.33 o 
  -5   2   3     2957.50     3069.63     21.62 o 
  -4   2   3        1.26       15.96      3.82 o 
  -3   2   3     4434.03     4644.05     30.14 o 
  -2   2   3      172.94      191.66      3.27 o 
  -1   2   3    15385.53    16283.56    160.04 o 
   0   2   3      775.50      777.10      6.86 o 
   1   2   3     4367.75     4470.13     28.48 o 
   2   2   3      599.18      589.60      5.65 o 
   3   2   3      980.86      886.24      7.95 o 
   4   2   3     1039.87     1045.69      9.81 o 
   5   2   3     2102.59     2151.01     17.72 o 
   6   2   3      763.38      779.46      9.49 o 
   7   2   3       73.64       82.19      4.62 o 
   8   2   3     1898.89     1876.24     23.02 o 
   9   2   3      280.00      276.00      8.54 o 
  10   2   3      243.62      268.52      9.30 o 
  11   2   3      687.40      692.89     16.30 o 
  12   2   3      357.87      362.75     18.49 o 
 -12   3   3      760.53      756.14     15.27 o 
 -11   3   3     4159.82     4203.53     43.55 o 
 -10   3   3      623.38      605.53     12.32 o 
  -9   3   3     9185.48     8858.95     75.84 o 
  -8   3   3      517.68      503.04     10.01 o 
  -7   3   3    12907.94    12958.65     87.03 o 
  -6   3   3      136.14      135.90      3.76 o 
  -5   3   3    23788.38    24004.07    223.64 o 
  -4   3   3       13.74       20.46      2.35 o 
  -3   3   3    23444.11    23139.12    176.25 o 
  -2   3   3        3.33       17.75      1.58 o 
  -1   3   3     9928.38     9450.54     58.84 o 
   0   3   3     1503.38     1529.55     12.90 o 
   1   3   3    23195.81    23037.74    175.64 o 
   2   3   3     2044.53     2056.49     14.74 o 
   3   3   3     8955.87     8499.66     61.58 o 
   4   3   3     3782.45     3856.50     26.43 o 
   5   3   3    10845.41    10847.97     72.93 o 
   6   3   3     3279.62     3241.48     28.78 o 
   7   3   3    10908.71    11022.21    100.88 o 
   8   3   3     2376.17     2356.67     30.08 o 
   9   3   3     3093.36     3029.26     37.23 o 
  10   3   3     2058.00     2097.91     33.94 o 
  11   3   3     2196.19     2267.78     38.30 o 
 -12   4   3      172.78      176.84      9.85 o 
 -11   4   3      532.02      548.03     12.61 o 
 -10   4   3      464.88      443.34     10.60 o 
  -9   4   3     2168.36     2189.92     25.79 o 
  -8   4   3      328.96      327.46      8.16 o 
  -7   4   3     3119.20     3141.75     28.32 o 
  -6   4   3      272.38      293.34      6.16 o 
  -5   4   3     3235.29     3267.14     23.32 o 
  -4   4   3      281.71      306.17      4.47 o 
  -3   4   3    10980.83    11460.98     71.10 o 
  -2   4   3      350.11      396.16     10.75 o 
  -1   4   3    12632.84    13007.19     99.96 o 
   0   4   3      830.24      856.60      7.35 o 
   1   4   3     8713.69     8663.29     54.03 o 
   2   4   3      521.31      502.59      5.34 o 
   3   4   3     7083.63     7089.20     45.09 o 
   4   4   3     2469.15     2432.56     18.03 o 
   5   4   3     4122.13     4138.13     34.16 o 
   6   4   3     1315.41     1301.15     15.00 o 
   7   4   3     2010.82     2037.93     25.80 o 
   8   4   3     1592.64     1561.57     20.86 o 
   9   4   3     1814.56     1753.00     26.81 o 
  10   4   3     1358.98     1359.21     23.92 o 
  11   4   3      556.96      515.00     16.68 o 
 -12   5   3        9.63       12.13      4.34 o 
 -11   5   3       72.80       72.61      6.23 o 
 -10   5   3      223.68      203.24      9.27 o 
  -9   5   3     1267.41     1198.72     19.38 o 
  -8   5   3       42.24       50.15      3.50 o 
  -7   5   3        8.17       24.03      5.66 o 
  -6   5   3        6.43       14.93      3.10 o 
  -5   5   3       49.67       63.86      3.79 o 
  -4   5   3        2.91        0.71      1.84 o 
  -3   5   3       17.64       13.23      2.10 o 
  -2   5   3      511.80      595.78      6.29 o 
  -1   5   3     7899.82     9336.68     58.14 o 
   0   5   3        0.46       -1.51      1.51 o 
   1   5   3       28.29       19.39      2.51 o 
   2   5   3       73.54       76.71      2.30 o 
   3   5   3      373.12      400.46      5.91 o 
   4   5   3        0.06        5.18      1.58 o 
   5   5   3      133.61      144.49      7.77 o 
   6   5   3        3.24        5.45      1.99 o 
   7   5   3      780.41      733.72     14.33 o 
   8   5   3       56.26       72.10      6.05 o 
   9   5   3      101.17       98.23      6.82 o 
  10   5   3        5.74        9.34      4.13 o 
  11   5   3        5.88        5.79      4.40 o 
 -12   6   3      489.64      539.21     29.11 o 
 -11   6   3      786.21      774.11     17.48 o 
 -10   6   3       18.31       20.53      4.33 o 
  -9   6   3     2452.58     2526.08     32.89 o 
  -8   6   3      407.81      395.28      9.39 o 
  -7   6   3     2920.25     2936.62     27.81 o 
  -6   6   3        0.98        9.24      2.81 o 
  -5   6   3     7753.81     7996.46     55.89 o 
  -4   6   3        0.33        2.74      1.56 o 
  -3   6   3     4115.81     4077.79     27.90 o 
  -2   6   3       76.06       84.66      2.55 o 
  -1   6   3     2799.62     2709.47     19.47 o 
   0   6   3      173.25      158.22      3.14 o 
   1   6   3     6619.80     6674.02     42.83 o 
   2   6   3      616.16      624.98      7.40 o 
   3   6   3     3833.63     3767.52     34.37 o 
   4   6   3     1029.03     1009.62     14.06 o 
   5   6   3     3723.13     3651.09     35.12 o 
   6   6   3      872.78      849.53     13.46 o 
   7   6   3     2057.86     2069.77     24.68 o 
   8   6   3     1605.91     1524.99     24.20 o 
   9   6   3      986.51      983.99     22.36 o 
  10   6   3      791.96      787.16     18.27 o 
 -11   7   3     4071.04     3934.01     48.26 o 
 -10   7   3      484.67      479.95     16.14 o 
  -9   7   3     5828.28     5789.02     61.53 o 
  -8   7   3      385.40      381.04      9.48 o 
  -7   7   3     8955.92     8999.76     76.66 o 
  -6   7   3      765.17      772.18     12.62 o 
  -5   7   3     8174.38     8307.68     69.65 o 
  -4   7   3        0.33        7.90      2.93 o 
  -3   7   3    15705.13    16051.74    105.47 o 
  -2   7   3       52.23       59.39      5.03 o 
  -1   7   3    18891.63    19063.18    174.63 o 
   0   7   3      544.62      553.00      7.15 o 
   1   7   3    17129.43    17110.95    169.74 o 
   2   7   3     1145.97     1137.09     13.13 o 
   3   7   3    11798.45    11269.60     82.81 o 
   4   7   3     2181.24     2151.78     23.37 o 
   5   7   3     8301.26     8204.47     70.32 o 
   6   7   3     1767.46     1736.64     21.51 o 
   7   7   3     3743.51     3734.00     38.32 o 
   8   7   3     2277.31     2174.05     30.93 o 
   9   7   3     3019.51     2928.67     39.04 o 
  10   7   3     1759.82     1739.88     29.01 o 
 -11   8   3       68.13       75.10      9.96 o 
 -10   8   3      424.00      421.36     14.79 o 
  -9   8   3        5.57       10.98      3.65 o 
  -8   8   3      164.50      162.37      6.85 o 
  -7   8   3      308.01      313.30      8.61 o 
  -6   8   3       79.00       78.19      4.55 o 
  -5   8   3     2562.97     2681.20     28.21 o 
  -4   8   3       81.93       84.53      3.95 o 
  -3   8   3     1168.90     1186.56     13.77 o 
  -2   8   3       11.62       12.73      2.35 o 
  -1   8   3      896.32      898.67     11.20 o 
   0   8   3        2.50        3.20      1.55 o 
   1   8   3     1235.52     1201.24     13.62 o 
   2   8   3        0.25        3.61      1.70 o 
   3   8   3      172.20      155.90      5.00 o 
   4   8   3      186.79      196.67      6.23 o 
   5   8   3      783.40      776.59     13.03 o 
   6   8   3      138.55      131.50      5.95 o 
   7   8   3     1907.51     1852.66     26.76 o 
   8   8   3       18.34       22.89      6.02 o 
   9   8   3      614.61      597.25     17.92 o 
 -10   9   3     2046.30     2168.35     45.43 o 
  -9   9   3     7152.65     6970.35     64.96 o 
  -8   9   3     1200.01     1185.90     18.47 o 
  -7   9   3    17806.99    17644.18    141.83 o 
  -6   9   3       75.16       87.98      5.05 o 
  -5   9   3    25369.68    25703.32    223.71 o 
  -4   9   3        1.84        9.52      2.83 o 
  -3   9   3    26605.20    27397.36    211.95 o 
  -2   9   3       92.67       97.73      7.28 o 
  -1   9   3    27817.44    27880.70    241.92 o 
   0   9   3     1736.50     1770.31     34.69 o 
   1   9   3    23570.66    23738.29    184.33 o 
   2   9   3     1786.29     1759.33     18.66 o 
   3   9   3    14441.18    14042.53    122.78 o 
   4   9   3     3644.64     3547.76     45.98 o 
   5   9   3    14730.11    14532.21    141.23 o 
   6   9   3     4326.28     4231.62     42.46 o 
   7   9   3    10132.81     9929.07     86.30 o 
   8   9   3     3280.90     3247.18     41.22 o 
   9   9   3     4808.14     4921.81    102.84 o 
  -9  10   3       61.71       66.22      6.60 o 
  -8  10   3       21.18       16.39      4.02 o 
  -7  10   3      139.53      153.24      7.53 o 
  -6  10   3      478.24      471.30     12.04 o 
  -5  10   3     1997.18     1978.34     27.04 o 
  -4  10   3       93.40       95.11      5.68 o 
  -3  10   3      156.89      161.51      6.19 o 
  -2  10   3      304.43      309.70      9.12 o 
  -1  10   3      239.98      231.00      7.92 o 
   0  10   3      167.30      171.43      7.04 o 
   1  10   3        6.21        9.66      2.92 o 
   2  10   3       17.05       15.14      2.75 o 
   3  10   3     1301.10     1312.12     17.96 o 
   4  10   3      445.87      444.61     11.47 o 
   5  10   3       23.50       24.86      3.68 o 
   6  10   3       21.06       28.42      6.37 o 
   7  10   3       70.62       73.04      5.40 o 
   8  10   3       75.37       66.66      5.44 o 
  -8  11   3      419.57      427.75     14.49 o 
  -7  11   3     8911.86     9007.66     89.69 o 
  -6  11   3      417.09      415.36     11.82 o 
  -5  11   3    12074.34    12410.29    116.32 o 
  -4  11   3        0.02        3.53      3.65 o 
  -3  11   3    14944.62    15300.43    139.49 o 
  -2  11   3      205.31      202.89     11.68 o 
  -1  11   3    16426.47    16390.97    148.29 o 
   0  11   3      607.71      595.07     13.42 o 
   1  11   3    15366.21    15385.12    140.09 o 
   2  11   3     1723.26     1678.01     24.44 o 
   3  11   3     8427.06     8230.46    108.02 o 
   4  11   3     2833.43     2756.98     36.00 o 
   5  11   3     7217.09     7204.23     73.93 o 
   6  11   3     2236.63     2243.72     42.73 o 
   7  11   3     5376.04     5388.07     60.64 o 
  -7  12   3      741.63      789.18     33.84 o 
  -6  12   3       21.84       23.33      4.41 o 
  -5  12   3      916.57      955.02     21.55 o 
  -4  12   3       38.20       41.77      5.61 o 
  -3  12   3      809.56      838.07     16.84 o 
  -2  12   3       11.10       12.24      3.72 o 
  -1  12   3       51.95       65.35      5.39 o 
   0  12   3      248.64      244.62      9.12 o 
   1  12   3      906.17      918.47     17.66 o 
   2  12   3      337.85      328.77     10.50 o 
   3  12   3     1544.89     1514.33     27.94 o 
   4  12   3      316.33      305.70     12.38 o 
   5  12   3      492.83      485.97     13.48 o 
   6  12   3      247.82      252.65     14.32 o 
  -4  13   3        5.30        2.38      5.09 o 
  -3  13   3     3197.11     3264.17     57.03 o 
  -2  13   3      136.78      135.01      7.79 o 
  -1  13   3     3679.91     3695.57     44.77 o 
   0  13   3      247.70      235.28      9.50 o 
   1  13   3     2548.86     2587.62     34.92 o 
   2  13   3      567.58      537.29     16.27 o 
   3  13   3     4124.53     3961.78     55.01 o 
   4  13   3      343.78      344.78     16.19 o 
  -1  14   3     1434.36     1486.17     50.69 o 
   0  14   3       72.56       80.49     12.25 o 
 -13   0   4      167.67      212.09     19.50 o 
 -12   0   4       94.23       97.80      9.83 o 
 -11   0   4      243.05      249.43     13.88 o 
 -10   0   4      386.19      373.00     11.99 o 
  -9   0   4      967.66      909.37     18.30 o 
  -8   0   4      333.98      323.54     11.37 o 
  -7   0   4      521.91      540.92     13.15 o 
  -6   0   4     2937.60     3149.66     32.02 o 
  -5   0   4     2901.24     3138.18     31.03 o 
  -4   0   4      656.57      707.45      9.58 o 
  -3   0   4      595.26      570.32     10.27 o 
  -2   0   4      444.29      453.46      6.29 o 
  -1   0   4       24.47       21.60      2.17 o 
   0   0   4      236.71      230.60     13.12 o 
   1   0   4       14.85       27.21      4.67 o 
   2   0   4     1953.43     2241.22     22.38 o 
   3   0   4     3249.29     3868.19     36.63 o 
   4   0   4       86.32       88.94      3.83 o 
   5   0   4       94.96       93.99      4.34 o 
   6   0   4        5.48       30.21      8.63 o 
   7   0   4       25.06       34.07      4.05 o 
   8   0   4       58.55       76.84     10.43 o 
   9   0   4        4.01       14.12      4.44 o 
  10   0   4      171.17      185.49     12.95 o 
  11   0   4      180.41      162.52     12.45 o 
 -13   1   4      952.76     1026.08     35.44 o 
 -12   1   4       15.18       17.65      4.32 o 
 -11   1   4     1578.47     1552.03     23.16 o 
 -10   1   4      134.85      102.92      5.50 o 
  -9   1   4     1611.03     1678.85     18.96 o 
  -8   1   4      281.30      293.52      6.73 o 
  -7   1   4     3662.84     3640.57     28.39 o 
  -6   1   4      615.44      592.56      6.80 o 
  -5   1   4     6103.98     6318.14     40.74 o 
  -4   1   4     2368.50     2435.60     17.30 o 
  -3   1   4     7361.18     7565.84     67.08 o 
  -2   1   4     9229.45     9488.11     60.18 o 
  -1   1   4     9306.88     9356.98     69.11 o 
   0   1   4     4774.28     4805.20     32.37 o 
   1   1   4     6026.83     6190.76     41.42 o 
   2   1   4     6054.73     6003.32     40.94 o 
   3   1   4     1454.38     1423.89     15.30 o 
   4   1   4     4729.76     4716.86     31.63 o 
   5   1   4     1214.47     1213.14     11.19 o 
   6   1   4     4383.56     4381.92     33.51 o 
   7   1   4     2817.69     2790.56     26.49 o 
   8   1   4     2650.97     2618.90     43.69 o 
   9   1   4      222.94      210.90      7.52 o 
  10   1   4     1861.80     1852.08     31.98 o 
  11   1   4       28.07       29.99      5.82 o 
 -13   2   4      396.82      449.25     28.27 o 
 -12   2   4      177.10      183.92      7.83 o 
 -11   2   4      132.73      154.41      7.14 o 
 -10   2   4       69.30       83.34      5.03 o 
  -9   2   4      256.56      300.32      9.77 o 
  -8   2   4      157.60      168.25      5.29 o 
  -7   2   4      377.14      357.86      6.23 o 
  -6   2   4       72.76       73.18      2.54 o 
  -5   2   4        3.41        6.97      1.31 o 
  -4   2   4       83.21       85.48      2.35 o 
  -3   2   4      657.55      692.19      6.68 o 
  -2   2   4     3799.08     4332.30     29.84 o 
  -1   2   4     5160.76     5781.37     41.93 o 
   0   2   4      839.04      917.41      8.67 o 
   1   2   4       69.05       78.44      1.90 o 
   2   2   4      274.25      299.85      5.83 o 
   3   2   4      217.91      249.69      4.85 o 
   4   2   4       25.60       35.22      2.52 o 
   5   2   4       18.81       25.11      2.06 o 
   6   2   4      528.73      527.35      7.92 o 
   7   2   4     1285.24     1268.41     17.33 o 
   8   2   4        6.48       27.28      6.47 o 
   9   2   4        6.80        8.15      3.08 o 
  10   2   4       61.35       87.62      7.06 o 
  11   2   4       18.22       24.75      4.77 o 
 -12   3   4       43.70       48.45      5.60 o 
 -11   3   4    10316.25    10213.23     99.25 o 
 -10   3   4      425.45      463.06     10.73 o 
  -9   3   4    15839.58    15898.42    137.62 o 
  -8   3   4     2372.76     2385.22     26.04 o 
  -7   3   4    26350.07    26302.97    186.31 o 
  -6   3   4    13323.19    13764.54     91.25 o 
  -5   3   4    40633.55    40003.13    375.41 o 
  -4   3   4    16929.59    17235.24    154.87 o 
  -3   3   4    32021.21    31529.65    208.41 o 
  -2   3   4    21953.25    22074.15    157.30 o 
  -1   3   4    39346.40    39222.50    272.80 o 
   0   3   4    34003.97    32978.87    415.76 o 
   1   3   4    23940.65    23759.44    196.17 o 
   2   3   4    37656.19    37182.07    285.32 o 
   3   3   4    18215.96    18194.74    113.15 o 
   4   3   4    27573.18    26973.93    176.66 o 
   5   3   4     9274.37     9183.57     65.36 o 
   6   3   4    26220.59    25775.86    200.99 o 
   7   3   4     4390.75     4430.90     42.42 o 
   8   3   4    15894.34    15847.94    128.03 o 
   9   3   4      652.45      643.40     15.11 o 
  10   3   4     8047.78     7926.86     82.27 o 
  11   3   4       47.80       39.60      5.61 o 
 -12   4   4        5.27        3.92      3.64 o 
 -11   4   4       71.36       80.47      6.27 o 
 -10   4   4      163.52      161.76      7.83 o 
  -9   4   4       51.86       55.34      4.76 o 
  -8   4   4      126.75      125.02      4.78 o 
  -7   4   4       10.75       12.59      2.51 o 
  -6   4   4      501.62      476.42      7.86 o 
  -5   4   4      331.11      333.67      6.36 o 
  -4   4   4      297.24      311.30      4.88 o 
  -3   4   4        0.25        1.84      1.01 o 
  -2   4   4      330.63      403.27      4.60 o 
  -1   4   4     1800.28     2018.52     15.43 o 
   0   4   4        0.44        5.32      1.95 o 
   1   4   4       19.20       28.54      1.75 o 
   2   4   4       66.81       90.50      3.25 o 
   3   4   4       36.96       55.47      2.72 o 
   4   4   4       92.72      112.65      3.06 o 
   5   4   4        2.60        5.99      1.80 o 
   6   4   4      165.46      154.96      5.92 o 
   7   4   4      351.58      332.77      9.79 o 
   8   4   4        2.11        6.09      3.56 o 
   9   4   4        6.81        7.66      3.57 o 
  10   4   4        1.25        6.96      4.19 o 
  11   4   4      338.17      392.85     15.12 o 
 -12   5   4       58.51       61.21      6.22 o 
 -11   5   4    13221.11    13031.81    123.23 o 
 -10   5   4      363.90      345.38     10.81 o 
  -9   5   4    18094.14    17796.60    159.00 o 
  -8   5   4     2641.62     2614.93     30.81 o 
  -7   5   4    29673.26    29466.84    338.14 o 
  -6   5   4     9351.60     9323.75     76.93 o 
  -5   5   4    42809.43    42086.96    296.81 o 
  -4   5   4    17274.66    17690.46    108.94 o 
  -3   5   4    42342.71    42500.28    296.48 o 
  -2   5   4    38360.23    38756.19    243.35 o 
  -1   5   4    53229.17    52324.20    370.28 o 
   0   5   4    38346.57    37772.82    239.23 o 
   1   5   4    27816.82    27123.72    254.55 o 
   2   5   4    38575.97    36813.48    336.55 o 
   3   5   4    16388.63    16283.89    116.66 o 
   4   5   4    34570.99    34003.55    265.43 o 
   5   5   4     8255.53     8107.73     68.45 o 
   6   5   4    26926.69    26871.38    207.99 o 
   7   5   4     2894.92     2768.12     43.70 o 
   8   5   4    17835.21    17825.38    161.87 o 
   9   5   4     1215.73     1174.00     21.70 o 
  10   5   4    11998.81    11895.37    134.65 o 
 -11   6   4        0.08        6.45      4.02 o 
 -10   6   4      261.49      281.56     10.01 o 
  -9   6   4       23.68       33.14      4.48 o 
  -8   6   4       24.50       24.32      3.31 o 
  -7   6   4      103.35      104.14      5.25 o 
  -6   6   4      224.78      210.07      6.40 o 
  -5   6   4      203.52      205.15      5.47 o 
  -4   6   4       71.62       75.77      5.13 o 
  -3   6   4      399.27      422.44      6.17 o 
  -2   6   4      952.61     1119.79     12.23 o 
  -1   6   4     1542.13     1716.36     14.90 o 
   0   6   4       16.05       22.02      1.65 o 
   1   6   4        3.43       12.23      1.71 o 
   2   6   4      293.04      281.81      5.62 o 
   3   6   4       10.65       21.91      3.14 o 
   4   6   4       26.69       27.33      4.15 o 
   5   6   4        7.41        7.49      2.42 o 
   6   6   4      221.57      218.45      7.06 o 
   7   6   4      206.30      188.03      6.84 o 
   8   6   4       61.90       74.77      6.09 o 
   9   6   4       14.10       19.87      4.44 o 
  10   6   4       90.50       95.65      7.53 o 
 -11   7   4     5722.83     5712.53     73.18 o 
 -10   7   4      620.79      612.30     14.96 o 
  -9   7   4    11586.57    11348.93    107.58 o 
  -8   7   4     1638.39     1630.51     21.51 o 
  -7   7   4    11671.82    11596.20    107.16 o 
  -6   7   4      600.03      605.35     11.11 o 
  -5   7   4    11070.16    10876.46     88.82 o 
  -4   7   4     5195.54     5236.62     42.23 o 
  -3   7   4    19831.48    20354.09    158.41 o 
  -2   7   4    11195.30    11291.06     90.58 o 
  -1   7   4    12962.61    13137.26     95.14 o 
   0   7   4    13676.30    13703.56     98.94 o 
   1   7   4    13838.70    13880.46    100.10 o 
   2   7   4    23572.55    23340.19    166.65 o 
   3   7   4    15902.34    16117.55    119.96 o 
   4   7   4    16676.66    16193.17    137.37 o 
   5   7   4     3367.52     3298.53     33.44 o 
   6   7   4    11797.46    11851.13     98.54 o 
   7   7   4     1271.23     1261.66     18.64 o 
   8   7   4     8729.57     8724.39    101.78 o 
   9   7   4      371.43      347.48     11.92 o 
  10   7   4     5383.46     5386.52    125.33 o 
 -10   8   4     1052.61     1062.77     20.74 o 
  -9   8   4      612.19      650.41     17.64 o 
  -8   8   4       94.49       85.51      5.36 o 
  -7   8   4       76.15       91.00      7.78 o 
  -6   8   4      234.68      232.45      7.38 o 
  -5   8   4      838.46      811.03     14.67 o 
  -4   8   4       63.96       75.58      5.40 o 
  -3   8   4       27.05       33.26      3.84 o 
  -2   8   4      202.50      220.54      6.30 o 
  -1   8   4       68.49       84.59      3.69 o 
   0   8   4       63.49       61.87      3.59 o 
   1   8   4      182.88      188.85      5.80 o 
   2   8   4       14.06       24.49      5.43 o 
   3   8   4       27.44       28.99      2.67 o 
   4   8   4       43.10       43.88      3.65 o 
   5   8   4       28.22       29.36      3.38 o 
   6   8   4       83.04       87.08      5.15 o 
   7   8   4       65.39       51.34      4.50 o 
   8   8   4       14.46       28.55     11.75 o 
   9   8   4        0.73       -1.24      3.69 o 
 -10   9   4      122.87       91.77     13.65 o 
  -9   9   4      839.34      802.07     17.00 o 
  -8   9   4       42.78       38.74      4.74 o 
  -7   9   4      964.66      943.62     17.51 o 
  -6   9   4      378.52      384.11     10.49 o 
  -5   9   4     1167.98     1158.54     18.82 o 
  -4   9   4      394.23      377.87      8.79 o 
  -3   9   4      930.96      953.69     18.04 o 
  -2   9   4      379.72      364.33      8.36 o 
  -1   9   4      840.11      802.59     14.45 o 
   0   9   4      960.34      953.91     13.85 o 
   1   9   4      497.07      498.58      9.69 o 
   2   9   4      417.97      402.43      8.77 o 
   3   9   4       18.51       26.29      3.57 o 
   4   9   4     1010.92      972.89     17.12 o 
   5   9   4      104.52      112.56      6.39 o 
   6   9   4      517.32      529.55     13.20 o 
   7   9   4       85.14       71.29      5.25 o 
   8   9   4      542.52      558.15     14.80 o 
  -9  10   4      222.01      243.88     11.41 o 
  -8  10   4      143.77      133.43      7.59 o 
  -7  10   4       99.81      115.96      8.07 o 
  -6  10   4      220.70      221.57      8.59 o 
  -5  10   4      205.56      216.83      8.30 o 
  -4  10   4      114.58      123.06      5.72 o 
  -3  10   4       56.86       54.59      4.60 o 
  -2  10   4       40.58       61.90      7.10 o 
  -1  10   4       17.17       28.47      3.81 o 
   0  10   4       11.57       15.99      3.62 o 
   1  10   4       63.38       64.85      4.78 o 
   2  10   4      126.14      134.36      5.74 o 
   3  10   4      222.49      210.98      7.88 o 
   4  10   4        3.58       13.53      3.43 o 
   5  10   4        0.37        3.07      3.18 o 
   6  10   4       30.73       35.21      6.07 o 
   7  10   4        3.53        4.61      3.68 o 
  -8  11   4      344.29      344.34     13.18 o 
  -7  11   4     1404.21     1385.22     23.47 o 
  -6  11   4      278.63      294.89     10.22 o 
  -5  11   4     1540.94     1584.71     32.55 o 
  -4  11   4      823.00      819.09     18.90 o 
  -3  11   4     2237.51     2257.34     30.19 o 
  -2  11   4     2133.33     2120.20     28.85 o 
  -1  11   4     2829.93     2844.07     35.38 o 
   0  11   4     1845.76     1796.31     25.87 o 
   1  11   4     1787.63     1742.31     25.38 o 
   2  11   4     3726.86     3593.95     42.07 o 
   3  11   4     3195.20     3089.87     49.55 o 
   4  11   4     2120.96     2004.17     33.21 o 
   5  11   4      635.84      656.32     15.27 o 
   6  11   4     1614.12     1607.08     26.13 o 
  -6  12   4      171.46      179.41     10.09 o 
  -5  12   4       19.21       28.01      5.08 o 
  -4  12   4      130.20      132.18      8.44 o 
  -3  12   4       16.20       26.15      6.47 o 
  -2  12   4       96.41      105.52      6.69 o 
  -1  12   4        3.41        8.00      3.45 o 
   0  12   4       89.33      105.94      6.72 o 
   1  12   4        3.54        4.83      3.40 o 
   2  12   4       30.07       44.63      4.85 o 
   3  12   4        0.42        3.89      4.01 o 
   4  12   4       43.82       40.80      5.85 o 
   5  12   4        5.09       -0.18      3.85 o 
  -4  13   4     2729.34     2789.87     51.97 o 
  -3  13   4     6443.68     6530.35     80.37 o 
  -2  13   4     5984.99     5954.50     64.70 o 
  -1  13   4     7723.73     7725.74     79.67 o 
   0  13   4     5550.80     5509.21     60.86 o 
   1  13   4     4196.59     4189.21     49.58 o 
   2  13   4     5907.54     5904.61     74.64 o 
   3  13   4     2914.98     2873.06     53.20 o 
 -13   1   5     4427.66     4346.12    105.14 o 
 -12   1   5     3282.20     3224.52     48.25 o 
 -11   1   5     5896.95     5855.79     55.56 o 
 -10   1   5     9998.68     9824.76     85.37 o 
  -9   1   5     9568.70     9526.45     73.08 o 
  -8   1   5    16140.33    16335.40    117.53 o 
  -7   1   5     9913.24    10049.63     68.63 o 
  -6   1   5    25441.81    25587.76    161.49 o 
  -5   1   5     9420.44     9454.66     59.18 o 
  -4   1   5    43513.77    42418.50    302.46 o 
  -3   1   5     8452.74     8601.71     53.36 o 
  -2   1   5    55910.31    54689.23    339.67 o 
  -1   1   5     2336.59     2327.66     15.94 o 
   0   1   5    60877.90    57580.41    485.52 o 
   1   1   5      923.26      906.96      9.09 o 
   2   1   5    41223.07    39106.30    286.55 o 
   3   1   5      239.43      266.65      5.56 o 
   4   1   5    39010.61    38362.32    250.51 o 
   5   1   5      443.89      451.80      6.28 o 
   6   1   5    22350.54    22413.09    204.33 o 
   7   1   5     2215.90     2247.77     23.09 o 
   8   1   5    15060.17    15180.43    123.08 o 
   9   1   5     1290.92     1330.69     19.76 o 
  10   1   5    10186.60    10395.86    187.31 o 
  11   1   5     1017.80     1070.94     25.56 o 
 -13   2   5      586.68      616.64     32.87 o 
 -12   2   5      863.35      798.20     17.54 o 
 -11   2   5      455.55      483.06     12.98 o 
 -10   2   5     2577.95     2452.77     32.07 o 
  -9   2   5      644.26      632.74     11.79 o 
  -8   2   5     2007.43     1993.86     20.38 o 
  -7   2   5      976.36      991.70     11.16 o 
  -6   2   5     2036.51     1947.34     17.44 o 
  -5   2   5      492.85      472.59      5.83 o 
  -4   2   5     3632.91     3590.07     24.47 o 
  -3   2   5      869.32      891.15      7.80 o 
  -2   2   5      830.69      645.48      6.67 o 
  -1   2   5       75.62       59.17      1.83 o 
   0   2   5     4494.95     4447.37     28.80 o 
   1   2   5      194.13      203.00      3.39 o 
   2   2   5     6629.68     6784.05     43.15 o 
   3   2   5      347.80      391.89      5.51 o 
   4   2   5     3861.16     3888.63     27.29 o 
   5   2   5       48.43       51.59      3.07 o 
   6   2   5     1399.98     1343.72     14.31 o 
   7   2   5       79.20       87.74      5.07 o 
   8   2   5      939.15      936.25     33.19 o 
   9   2   5       25.50       23.74      4.79 o 
  10   2   5      681.59      681.30     16.57 o 
  11   2   5       83.87       80.21     12.53 o 
 -12   3   5     1085.29     1054.29     20.64 o 
 -11   3   5     2238.36     2223.28     31.47 o 
 -10   3   5     1467.17     1530.28     23.84 o 
  -9   3   5     3110.79     3088.26     36.68 o 
  -8   3   5     4832.90     4825.25     50.27 o 
  -7   3   5     3632.64     3694.61     34.49 o 
  -6   3   5     7042.75     6812.82     44.76 o 
  -5   3   5     2567.61     2566.19     19.11 o 
  -4   3   5    12471.76    12495.60     77.02 o 
  -3   3   5     2797.85     2788.11     21.15 o 
  -2   3   5    24738.35    25287.23    244.24 o 
  -1   3   5     1759.40     1876.69     16.58 o 
   0   3   5    20436.70    20152.06    181.40 o 
   1   3   5      320.37      339.28      5.92 o 
   2   3   5    21476.36    21429.21    133.65 o 
   3   3   5       48.09       58.43      2.42 o 
   4   3   5    13686.37    13890.40     86.01 o 
   5   3   5      245.00      270.41      9.65 o 
   6   3   5     6261.07     6451.66     63.83 o 
   7   3   5      751.57      715.05     14.51 o 
   8   3   5     5226.77     5351.13     58.02 o 
   9   3   5      724.07      748.62     16.74 o 
  10   3   5     2161.16     2143.50     36.50 o 
  11   3   5     1082.82     1178.47     43.03 o 
 -12   4   5     1511.69     1521.39     25.96 o 
 -11   4   5     1692.95     1648.96     28.32 o 
 -10   4   5     2501.06     2454.31     32.67 o 
  -9   4   5     1267.27     1278.40     20.64 o 
  -8   4   5     3789.61     3713.89     36.53 o 
  -7   4   5     2572.58     2582.57     27.07 o 
  -6   4   5     1202.06     1203.98     13.58 o 
  -5   4   5     1382.97     1394.75     13.91 o 
  -4   4   5     8798.48     8998.66     60.88 o 
  -3   4   5     1703.68     1715.70     14.63 o 
  -2   4   5     6252.68     6117.46     42.18 o 
  -1   4   5      180.66      149.75      5.52 o 
   0   4   5     9034.57     8904.70     60.02 o 
   1   4   5      884.54      888.55      9.76 o 
   2   4   5    13975.76    13820.20     91.45 o 
   3   4   5       98.02      107.22      3.27 o 
   4   4   5     6878.79     6798.52     52.43 o 
   5   4   5       17.65       15.13      2.53 o 
   6   4   5     6283.92     6343.95     56.41 o 
   7   4   5      155.95      147.57      7.11 o 
   8   4   5     3411.98     3414.62     41.62 o 
   9   4   5      206.32      208.58      9.31 o 
  10   4   5     1886.55     1940.76     30.82 o 
 -12   5   5       63.40       56.36      7.77 o 
 -11   5   5        0.01        6.67      3.77 o 
 -10   5   5        5.02        8.60      3.81 o 
  -9   5   5       45.03       52.20      6.24 o 
  -8   5   5      122.59      140.23      5.92 o 
  -7   5   5       37.72       46.74      5.30 o 
  -6   5   5      638.94      665.72     12.46 o 
  -5   5   5      100.04      122.48      5.12 o 
  -4   5   5       27.42       44.56      3.35 o 
  -3   5   5       57.16       60.50      2.65 o 
  -2   5   5     4970.73     5652.05     48.02 o 
  -1   5   5      164.69      207.37      4.66 o 
   0   5   5      451.35      499.57      7.30 o 
   1   5   5       24.29       30.58      1.91 o 
   2   5   5      540.49      532.83      7.04 o 
   3   5   5       56.54       67.99      5.22 o 
   4   5   5      168.61      189.27      7.90 o 
   5   5   5       54.27       60.57      5.19 o 
   6   5   5      951.99      917.95     14.39 o 
   7   5   5      804.93      762.61     13.41 o 
   8   5   5        1.82       25.21      8.20 o 
   9   5   5        3.79        7.30      4.30 o 
  10   5   5       53.86       53.11      6.23 o 
 -11   6   5     1133.87     1151.02     29.65 o 
 -10   6   5     1862.11     1770.35     27.09 o 
  -9   6   5     1507.24     1466.66     23.24 o 
  -8   6   5     4362.13     4321.83     42.24 o 
  -7   6   5     1273.67     1290.67     18.60 o 
  -6   6   5     8295.70     8504.93     71.68 o 
  -5   6   5      669.03      673.16      9.93 o 
  -4   6   5     6566.81     6651.37     56.76 o 
  -3   6   5      872.74      911.04     10.97 o 
  -2   6   5     6428.72     6350.52     48.98 o 
  -1   6   5      401.02      415.95      6.95 o 
   0   6   5     8667.33     8829.99     65.67 o 
   1   6   5        3.71        6.91      1.85 o 
   2   6   5     4514.72     4440.65     36.33 o 
   3   6   5        0.02        3.96      1.80 o 
   4   6   5     5192.30     5089.92     46.15 o 
   5   6   5       11.17       20.25      4.04 o 
   6   6   5     4077.21     4139.92     40.76 o 
   7   6   5      228.50      198.57      7.23 o 
   8   6   5     1690.05     1669.44     26.46 o 
   9   6   5      103.80      106.06      7.46 o 
  10   6   5     1267.49     1340.50     49.99 o 
 -11   7   5     1542.87     1552.17     37.62 o 
 -10   7   5     3342.22     3296.17     47.99 o 
  -9   7   5     2547.76     2460.55     32.97 o 
  -8   7   5     5003.31     4997.91     48.03 o 
  -7   7   5     1810.26     1792.39     22.31 o 
  -6   7   5    11358.42    11152.68    109.85 o 
  -5   7   5     2688.24     2719.73     28.19 o 
  -4   7   5    11630.50    11826.25     96.07 o 
  -3   7   5     1621.71     1649.33     19.25 o 
  -2   7   5     8837.16     8766.23     66.05 o 
  -1   7   5       86.69       96.54      7.31 o 
   0   7   5    12495.49    12612.60    100.74 o 
   1   7   5      265.55      271.08      6.70 o 
   2   7   5     7663.28     7524.26     63.88 o 
   3   7   5      262.10      248.08      6.66 o 
   4   7   5     9756.33     9450.15     90.01 o 
   5   7   5      110.94      113.14      5.50 o 
   6   7   5     7524.58     7378.18     65.75 o 
   7   7   5      213.01      194.04      7.38 o 
   8   7   5     4610.62     4609.09     61.81 o 
   9   7   5      409.00      412.27     13.25 o 
 -10   8   5       50.81       67.05      6.91 o 
  -9   8   5      218.22      213.95      8.68 o 
  -8   8   5      995.38     1008.33     21.11 o 
  -7   8   5      321.03      320.16      9.79 o 
  -6   8   5     3432.94     3373.09     42.19 o 
  -5   8   5      346.91      378.81     13.38 o 
  -4   8   5     2735.67     2843.90     29.64 o 
  -3   8   5       16.27       12.61      2.68 o 
  -2   8   5     7096.54     7371.19     63.26 o 
  -1   8   5      233.45      261.07      6.73 o 
   0   8   5     2833.79     2863.62     29.05 o 
   1   8   5       33.83       35.93      4.19 o 
   2   8   5      174.58      181.78      8.65 o 
   3   8   5      567.54      552.77     10.42 o 
   4   8   5      861.04      853.28     15.54 o 
   5   8   5       49.37       43.76      4.36 o 
   6   8   5      714.73      698.44     14.94 o 
   7   8   5      104.68       98.33      6.46 o 
   8   8   5      452.39      464.85     15.51 o 
  -9   9   5     3776.35     3721.42     44.96 o 
  -8   9   5     7046.98     7044.61     72.67 o 
  -7   9   5     4103.97     4009.93     46.04 o 
  -6   9   5    12642.28    12565.49    117.01 o 
  -5   9   5     3374.43     3301.52     40.58 o 
  -4   9   5    16024.32    16184.51    148.52 o 
  -3   9   5     2227.74     2269.04     39.62 o 
  -2   9   5    13771.80    14058.85    164.05 o 
  -1   9   5     1052.65     1078.49     17.65 o 
   0   9   5    21960.20    21515.16    186.22 o 
   1   9   5      362.77      368.21      8.55 o 
   2   9   5    18366.94    18043.87    143.65 o 
   3   9   5      161.03      152.57      6.54 o 
   4   9   5    14931.40    14840.81    135.43 o 
   5   9   5       68.40       66.95      5.42 o 
   6   9   5    11869.13    11634.46    110.93 o 
   7   9   5      587.82      589.39     14.66 o 
  -9  10   5        7.98        4.71      6.13 o 
  -8  10   5       47.37       56.80      9.38 o 
  -7  10   5       75.42       70.88      5.58 o 
  -6  10   5       12.27        8.55      3.54 o 
  -5  10   5       20.13       22.37      3.84 o 
  -4  10   5        5.20        5.72      2.83 o 
  -3  10   5       43.28       46.24      4.60 o 
  -2  10   5       63.52       57.71      4.79 o 
  -1  10   5      226.76      206.55      7.96 o 
   0  10   5        0.82        3.41      2.91 o 
   1  10   5       74.90       62.33      5.09 o 
   2  10   5      896.33      876.83     14.38 o 
   3  10   5       27.52       24.98      3.89 o 
   4  10   5       10.47       29.64      8.60 o 
   5  10   5       79.10       73.28      5.84 o 
   6  10   5        1.20        4.72      4.26 o 
   7  10   5       55.03       48.04     12.12 o 
  -8  11   5     3973.79     4009.50     55.79 o 
  -7  11   5     2271.38     2341.56     32.90 o 
  -6  11   5     8813.08     8804.55     88.00 o 
  -5  11   5     2622.04     2620.92     39.03 o 
  -4  11   5     9463.33     9384.07    105.84 o 
  -3  11   5     1603.16     1590.43     24.34 o 
  -2  11   5    11767.57    11927.11    112.51 o 
  -1  11   5      554.84      552.01     13.42 o 
   0  11   5    11596.07    11373.24    107.84 o 
   1  11   5      204.81      214.54      8.59 o 
   2  11   5    11573.68    11284.15    109.37 o 
   3  11   5       16.45       15.62      4.65 o 
   4  11   5    10280.36    10069.77     98.27 o 
   5  11   5      182.60      179.23      8.78 o 
   6  11   5     8239.96     8304.94    121.28 o 
  -6  12   5       96.77       99.99     13.23 o 
  -5  12   5       88.22       98.09      7.70 o 
  -4  12   5      510.63      522.98     15.92 o 
  -3  12   5      445.83      447.79     12.60 o 
  -2  12   5      169.81      205.02      9.03 o 
  -1  12   5       46.26       55.07      5.29 o 
   0  12   5      734.67      758.95     16.36 o 
   1  12   5      138.53      144.60      7.76 o 
   2  12   5      976.54      961.96     21.96 o 
   3  12   5      168.18      163.12      9.80 o 
   4  12   5      748.38      724.12     23.45 o 
  -4  13   5     1196.83     1217.68     42.61 o 
  -3  13   5      329.07      337.84     22.00 o 
  -2  13   5     2342.47     2344.70     33.40 o 
  -1  13   5      399.62      390.00     12.35 o 
   0  13   5     2309.05     2275.25     32.63 o 
   1  13   5       26.61       27.41      5.38 o 
 -12   0   6     7664.93     7680.81    159.59 o 
 -11   0   6      715.22      685.81     21.29 o 
 -10   0   6    10559.56    10862.10    138.04 o 
  -9   0   6      190.55      188.02      8.37 o 
  -8   0   6    23763.91    24094.88    239.62 o 
  -7   0   6      231.02      251.53      6.70 o 
  -6   0   6    33863.75    32540.87    328.14 o 
  -5   0   6      908.43      927.75     12.57 o 
  -4   0   6    39227.08    38134.34    477.70 o 
  -3   0   6     4837.22     5048.18     48.36 o 
  -2   0   6    70412.01    70128.95    754.21 o 
  -1   0   6     5474.45     5432.44     48.86 o 
   0   0   6    41459.54    40751.52    359.53 o 
   1   0   6    10806.00    10855.47    100.80 o 
   2   0   6    39039.66    38782.11    539.38 o 
   3   0   6     8267.70     8210.45     74.11 o 
   4   0   6    18464.98    18364.95    226.83 o 
   5   0   6     7442.54     7480.10     70.08 o 
   6   0   6     7826.60     8045.90     88.40 o 
   7   0   6     7680.71     7656.22    115.42 o 
   8   0   6     4097.39     4029.71     83.86 o 
   9   0   6     4400.20     4318.97    102.91 o 
  10   0   6      666.93      611.76     32.59 o 
 -12   1   6      552.06      558.28     14.77 o 
 -11   1   6        2.94        4.36      3.42 o 
 -10   1   6     1024.53     1053.14     16.49 o 
  -9   1   6       12.91        9.54      2.92 o 
  -8   1   6     1518.47     1595.94     17.54 o 
  -7   1   6      181.43      189.90      4.65 o 
  -6   1   6     3862.99     3893.37     27.42 o 
  -5   1   6      197.07      204.48      3.80 o 
  -4   1   6     1691.10     1679.43     13.15 o 
  -3   1   6        4.29       13.18      1.19 o 
  -2   1   6      682.61      649.21      6.15 o 
  -1   1   6      442.12      442.93      4.78 o 
   0   1   6     2422.40     2490.35     18.53 o 
   1   1   6     1067.28     1114.29      9.49 o 
   2   1   6     3771.26     4001.57     27.24 o 
   3   1   6      588.36      596.51      6.95 o 
   4   1   6     2072.21     2086.87     16.91 o 
   5   1   6     1475.42     1482.98     14.65 o 
   6   1   6      909.73      891.48     12.44 o 
   7   1   6      835.33      819.39     15.09 o 
   8   1   6      292.72      304.78     11.37 o 
   9   1   6      471.30      491.22     15.36 o 
  10   1   6        8.98        5.41      6.28 o 
 -12   2   6     4826.96     4925.75     64.71 o 
 -11   2   6      203.22      202.33      8.78 o 
 -10   2   6     8580.75     8520.49     83.67 o 
  -9   2   6       26.23       32.36      3.53 o 
  -8   2   6    13301.68    13433.82    107.82 o 
  -7   2   6      515.37      552.97      8.70 o 
  -6   2   6    30108.24    29770.48    201.46 o 
  -5   2   6      609.08      629.00      7.71 o 
  -4   2   6    24648.31    24415.70    174.87 o 
  -3   2   6     1961.09     1877.21     15.33 o 
  -2   2   6    21309.41    20544.47    140.43 o 
  -1   2   6     3169.55     3154.02     21.29 o 
   0   2   6    22264.62    22073.51    140.93 o 
   1   2   6     3894.07     3839.98     27.69 o 
   2   2   6     9777.31     9526.55     59.65 o 
   3   2   6     5916.13     6014.46     46.27 o 
   4   2   6    10611.50    10482.29     71.39 o 
   5   2   6     5409.58     5461.97     48.42 o 
   6   2   6     9791.29     9640.51     93.96 o 
   7   2   6     3520.19     3538.94     41.34 o 
   8   2   6     3023.59     3035.41     38.36 o 
   9   2   6     2667.22     2783.31     37.31 o 
  10   2   6     1223.14     1187.88     22.74 o 
 -12   3   6     2402.86     2411.00     34.45 o 
 -11   3   6      469.34      439.96     12.56 o 
 -10   3   6     3254.08     3300.13     41.74 o 
  -9   3   6       54.61       54.36      4.80 o 
  -8   3   6     5685.63     5745.34     51.54 o 
  -7   3   6      372.45      393.26      7.41 o 
  -6   3   6     8851.50     8832.95     60.91 o 
  -5   3   6      119.87      132.00      5.88 o 
  -4   3   6    14875.53    14926.98     97.75 o 
  -3   3   6     1028.80      993.52      9.79 o 
  -2   3   6    13792.46    13312.95     93.99 o 
  -1   3   6     1766.72     1802.98     18.15 o 
   0   3   6    19081.09    18752.61    129.38 o 
   1   3   6     5733.76     5720.73     42.12 o 
   2   3   6    20349.91    20321.73    162.07 o 
   3   3   6     5895.86     5825.85     44.89 o 
   4   3   6     8402.22     8495.24     69.57 o 
   5   3   6     6365.76     6292.87     53.89 o 
   6   3   6     8446.98     8061.89     69.29 o 
   7   3   6     3668.18     3700.54     43.02 o 
   8   3   6     3210.01     3181.00     39.81 o 
   9   3   6     4598.79     4608.84     53.90 o 
  10   3   6      963.43     1008.69     21.21 o 
 -12   4   6      626.71      640.15     16.26 o 
 -11   4   6       38.72       46.06      5.18 o 
 -10   4   6     1839.77     1900.07     27.63 o 
  -9   4   6       10.69        9.77      3.25 o 
  -8   4   6     1223.12     1254.21     17.24 o 
  -7   4   6      185.83      180.68      7.86 o 
  -6   4   6      233.67      232.70      5.09 o 
  -5   4   6       43.40       47.01      2.68 o 
  -4   4   6     2505.37     2458.20     20.04 o 
  -3   4   6      228.63      225.00      4.80 o 
  -2   4   6     2997.96     3043.00     25.57 o 
  -1   4   6      577.67      602.23      8.06 o 
   0   4   6     2633.25     2597.63     24.55 o 
   1   4   6     1227.36     1192.20     13.77 o 
   2   4   6     4339.97     4266.47     33.98 o 
   3   4   6      704.23      670.60      8.40 o 
   4   4   6      981.11      993.83     12.36 o 
   5   4   6      600.18      590.42     10.72 o 
   6   4   6        8.16       19.81      3.05 o 
   7   4   6      849.31      878.96     19.72 o 
   8   4   6      144.97      170.89     14.22 o 
   9   4   6      354.98      367.65     12.44 o 
  10   4   6      158.80      170.02     10.78 o 
 -12   5   6     2370.48     2373.47     52.64 o 
 -11   5   6      769.18      766.78     17.29 o 
 -10   5   6     4766.21     4807.26     66.01 o 
  -9   5   6      226.50      234.96      8.81 o 
  -8   5   6     8406.32     8638.81     74.20 o 
  -7   5   6      159.90      162.89      6.02 o 
  -6   5   6     9960.87    10313.92     84.59 o 
  -5   5   6      110.90      129.36      4.28 o 
  -4   5   6    17007.10    17113.45    122.23 o 
  -3   5   6      644.46      604.48      8.46 o 
  -2   5   6    16071.92    15823.63    112.89 o 
  -1   5   6     2593.39     2492.11     24.27 o 
   0   5   6    19097.60    18911.60    136.60 o 
   1   5   6     6029.25     5988.17     46.52 o 
   2   5   6    22278.48    21957.54    155.98 o 
   3   5   6     5273.01     5050.96     45.07 o 
   4   5   6    11738.47    11593.52     86.28 o 
   5   5   6     7703.67     7555.74     84.01 o 
   6   5   6     9538.59     9608.63     81.78 o 
   7   5   6     5225.16     5155.93     81.35 o 
   8   5   6     3233.07     3259.49     41.63 o 
   9   5   6     4587.43     4696.71     55.44 o 
 -11   6   6        0.72        0.87      3.85 o 
 -10   6   6     1360.82     1427.81     23.91 o 
  -9   6   6        4.43        8.25      6.11 o 
  -8   6   6     1645.14     1663.84     21.60 o 
  -7   6   6       63.16       66.40      5.59 o 
  -6   6   6     4952.49     5014.67     57.53 o 
  -5   6   6       60.62       63.58      4.31 o 
  -4   6   6     2339.46     2349.25     22.00 o 
  -3   6   6      108.63      136.18      4.69 o 
  -2   6   6     3132.36     3309.68     31.65 o 
  -1   6   6       45.83       43.05      2.72 o 
   0   6   6     3374.08     3437.24     31.01 o 
   1   6   6      489.07      491.13      7.90 o 
   2   6   6     1394.72     1355.81     16.90 o 
   3   6   6      312.79      313.42     10.80 o 
   4   6   6     1673.32     1598.36     22.15 o 
   5   6   6      296.72      287.84      8.88 o 
   6   6   6     1895.41     1811.07     22.89 o 
   7   6   6      467.09      480.79     13.49 o 
   8   6   6      462.82      445.09     13.14 o 
   9   6   6      197.08      205.15     10.00 o 
 -10   7   6     1001.88      956.16     22.06 o 
  -9   7   6      409.22      397.93     11.35 o 
  -8   7   6     4412.00     4417.64     48.99 o 
  -7   7   6        1.36       10.50      3.40 o 
  -6   7   6     7149.36     7213.82     83.88 o 
  -5   7   6       41.81       41.04      4.03 o 
  -4   7   6     7604.08     7654.76     65.52 o 
  -3   7   6      877.16      868.50     13.06 o 
  -2   7   6    17688.60    17758.99    127.42 o 
  -1   7   6     1156.26     1166.13     13.81 o 
   0   7   6     7481.87     7380.30     57.10 o 
   1   7   6     1424.01     1368.00     17.25 o 
   2   7   6     2425.99     2341.71     25.30 o 
   3   7   6     2346.57     2244.02     24.83 o 
   4   7   6     4301.20     4184.09     45.57 o 
   5   7   6     2466.75     2394.07     30.67 o 
   6   7   6      962.09      951.95     17.66 o 
   7   7   6     2836.60     2701.49     35.17 o 
   8   7   6     1184.37     1215.31     32.17 o 
 -10   8   6     4274.56     4326.87    133.90 o 
  -9   8   6       65.00       74.31      5.89 o 
  -8   8   6     7569.89     7541.68     76.36 o 
  -7   8   6        9.97       15.89      3.60 o 
  -6   8   6     9017.96     8983.25     86.66 o 
  -5   8   6       55.09       59.27      4.63 o 
  -4   8   6    13944.04    13865.25    112.60 o 
  -3   8   6     1767.92     1795.15     21.44 o 
  -2   8   6    21709.97    21841.38    204.13 o 
  -1   8   6     1495.99     1478.69     16.65 o 
   0   8   6    11800.18    11613.51     95.20 o 
   1   8   6     2883.17     2753.22     28.93 o 
   2   8   6    15696.25    15246.07    122.78 o 
   3   8   6     2161.36     2078.46     24.17 o 
   4   8   6     6392.43     6139.04     62.98 o 
   5   8   6     2589.24     2446.41     31.89 o 
   6   8   6     1819.28     1772.68     26.39 o 
   7   8   6     2168.37     2109.71     30.42 o 
  -9   9   6       89.53       90.26      6.39 o 
  -8   9   6      141.96      166.11      8.13 o 
  -7   9   6      153.83      151.38      7.47 o 
  -6   9   6       90.43       83.90      8.56 o 
  -5   9   6       97.43       93.65      5.82 o 
  -4   9   6      543.64      538.13     11.01 o 
  -3   9   6        4.80       12.22      3.19 o 
  -2   9   6      348.28      377.32     11.44 o 
  -1   9   6        7.09        4.91      2.84 o 
   0   9   6      401.66      402.79      9.04 o 
   1   9   6        3.80        4.01      2.51 o 
   2   9   6      350.20      358.35      9.22 o 
   3   9   6       64.25       65.73      5.03 o 
   4   9   6      178.43      170.90      7.67 o 
   5   9   6       15.36       20.87      3.93 o 
   6   9   6      141.81      155.70      8.12 o 
   7   9   6       62.01       72.95      6.22 o 
  -8  10   6     6975.82     6949.07     73.18 o 
  -7  10   6        0.24        6.22      3.96 o 
  -6  10   6     9099.03     8926.10     88.23 o 
  -5  10   6      143.58      162.09     12.22 o 
  -4  10   6    12054.05    12104.66    108.82 o 
  -3  10   6      890.45      867.24     17.05 o 
  -2  10   6    11517.79    11251.60    106.21 o 
  -1  10   6     1518.17     1486.56     22.90 o 
   0  10   6    10746.57    10555.12    100.49 o 
   1  10   6     2528.27     2468.63     28.10 o 
   2  10   6     9659.49     9425.54     81.37 o 
   3  10   6     2818.32     2700.43     34.54 o 
   4  10   6     5456.33     5362.35     71.50 o 
   5  10   6     2816.91     2753.82     36.31 o 
   6  10   6     2578.90     2563.45     41.41 o 
  -7  11   6        8.80        5.21      4.28 o 
  -6  11   6      398.65      407.99     12.09 o 
  -5  11   6      121.24      114.69      8.08 o 
  -4  11   6     1238.64     1226.79     24.58 o 
  -3  11   6      516.64      490.00     12.71 o 
  -2  11   6     2851.73     2748.74     35.33 o 
  -1  11   6      449.85      425.69     11.76 o 
   0  11   6     1126.74     1115.32     26.65 o 
   1  11   6      688.19      674.69     15.02 o 
   2  11   6      858.73      839.99     16.93 o 
   3  11   6      482.96      469.18     12.71 o 
   4  11   6      700.61      706.46     16.14 o 
   5  11   6      749.84      750.19     32.73 o 
  -5  12   6      217.49      185.35     17.27 o 
  -4  12   6     3789.00     3786.76     53.12 o 
  -3  12   6      250.29      249.36      9.84 o 
  -2  12   6     3410.75     3439.88     42.68 o 
  -1  12   6      731.36      715.10     16.16 o 
   0  12   6     3781.68     3699.18     44.97 o 
   1  12   6     1198.43     1205.69     21.69 o 
   2  12   6     2526.25     2536.21     40.54 o 
  -2  13   6     3079.45     3162.01     83.69 o 
  -1  13   6      664.74      648.25     33.84 o 
   0  13   6     3071.90     3094.88     81.05 o 
 -12   1   7      494.96      501.67     16.29 o 
 -11   1   7       75.11       65.37      6.66 o 
 -10   1   7     1238.88     1289.13     21.02 o 
  -9   1   7       57.14       59.91      4.32 o 
  -8   1   7     1987.82     2051.90     23.19 o 
  -7   1   7     1532.05     1551.70     15.11 o 
  -6   1   7     2756.76     2810.38     22.85 o 
  -5   1   7     1289.98     1298.62     12.48 o 
  -4   1   7     2623.96     2608.89     22.86 o 
  -3   1   7     5360.02     5551.77     38.73 o 
  -2   1   7     4399.43     4682.18     30.63 o 
  -1   1   7     4655.65     4659.27     30.48 o 
   0   1   7     1010.52     1014.75      8.95 o 
   1   1   7     2745.57     2714.30     19.58 o 
   2   1   7      160.62      158.14      3.61 o 
   3   1   7     3774.75     3819.47     29.43 o 
   4   1   7      265.02      266.65      5.37 o 
   5   1   7     2429.49     2547.61     24.19 o 
   6   1   7       40.80       34.38      3.49 o 
   7   1   7     2571.43     2645.80     29.90 o 
   8   1   7       13.70       20.17      4.57 o 
   9   1   7     1207.39     1278.96     26.84 o 
  10   1   7       78.38       98.52     11.28 o 
 -12   2   7     3162.70     3225.40     48.31 o 
 -11   2   7      762.20      748.69     16.36 o 
 -10   2   7     5881.39     5866.65     61.70 o 
  -9   2   7     1997.93     2015.33     23.90 o 
  -8   2   7     6907.43     6991.28     60.56 o 
  -7   2   7      864.32      899.64     11.74 o 
  -6   2   7     5410.20     5487.67     39.97 o 
  -5   2   7     5522.86     5550.09     39.82 o 
  -4   2   7    11034.00    11047.81     73.62 o 
  -3   2   7    12348.18    12595.20     82.87 o 
  -2   2   7     7441.78     7488.63     54.50 o 
  -1   2   7    12940.94    12988.21     92.70 o 
   0   2   7     5893.77     5860.59     44.71 o 
   1   2   7    12282.08    11837.86     78.81 o 
   2   2   7     2783.31     2640.80     23.17 o 
   3   2   7    11588.80    11613.53     78.40 o 
   4   2   7     1277.85     1325.20     13.60 o 
   5   2   7     7366.19     7612.47     59.28 o 
   6   2   7      223.09      262.53      7.95 o 
   7   2   7     5994.04     6117.92     95.66 o 
   8   2   7      163.86      167.06      8.76 o 
   9   2   7     4753.19     4927.03     57.06 o 
  10   2   7      211.96      261.72     14.76 o 
 -12   3   7      187.70      183.77      9.36 o 
 -11   3   7      192.53      203.19      8.99 o 
 -10   3   7      443.89      461.44     12.45 o 
  -9   3   7       11.95        9.52      3.35 o 
  -8   3   7      341.92      353.79      7.67 o 
  -7   3   7      292.72      308.34      6.76 o 
  -6   3   7     1678.36     1714.59     16.12 o 
  -5   3   7      427.90      435.96      6.62 o 
  -4   3   7      569.72      566.47      7.30 o 
  -3   3   7       18.47       16.31      1.88 o 
  -2   3   7       67.05       45.96      2.44 o 
  -1   3   7      509.03      484.37      7.13 o 
   0   3   7      597.06      575.54      8.00 o 
   1   3   7      400.11      388.52     10.93 o 
   2   3   7        3.43        7.33      1.64 o 
   3   3   7      867.55      886.46     10.17 o 
   4   3   7      134.52      137.65      4.15 o 
   5   3   7     1216.73     1180.46     16.26 o 
   6   3   7      149.75      119.84      5.63 o 
   7   3   7      722.78      758.91     22.78 o 
   8   3   7        4.63        6.59      3.67 o 
   9   3   7      528.25      570.93     15.49 o 
 -12   4   7     7960.54     8238.82    107.96 o 
 -11   4   7     2269.95     2166.18     31.35 o 
 -10   4   7    12839.94    12731.47    177.15 o 
  -9   4   7     4477.46     4489.49     49.47 o 
  -8   4   7    17050.65    17126.08    136.27 o 
  -7   4   7    11867.50    12045.02     97.89 o 
  -6   4   7    18193.53    18358.40    170.22 o 
  -5   4   7    15439.68    15462.88    111.11 o 
  -4   4   7    19724.98    19801.86    140.10 o 
  -3   4   7    19917.81    19590.50    142.80 o 
  -2   4   7    15654.39    15616.08    111.42 o 
  -1   4   7    29406.12    29116.47    239.89 o 
   0   4   7     9800.63     9601.60     70.94 o 
   1   4   7    21960.60    21500.92    157.98 o 
   2   4   7     5047.04     5062.17     40.47 o 
   3   4   7    25433.74    25160.33    204.40 o 
   4   4   7     3081.20     3053.77     37.23 o 
   5   4   7    17835.65    17763.85    141.14 o 
   6   4   7       92.74      114.82      5.67 o 
   7   4   7    12973.05    13047.99    142.26 o 
   8   4   7      259.89      272.94     10.44 o 
   9   4   7     9009.54     9784.21    114.96 o 
 -11   5   7        1.74        6.89      3.92 o 
 -10   5   7        3.43        7.37      3.71 o 
  -9   5   7       22.41       25.75      4.76 o 
  -8   5   7       18.41       17.95      3.51 o 
  -7   5   7     1799.45     1800.99     24.37 o 
  -6   5   7      675.18      686.20     11.29 o 
  -5   5   7      383.64      404.99      7.34 o 
  -4   5   7       13.87       12.46      2.04 o 
  -3   5   7      113.80      131.75      5.82 o 
  -2   5   7        0.66        2.26      1.62 o 
  -1   5   7      114.97      118.00      4.01 o 
   0   5   7       51.70       52.22      3.00 o 
   1   5   7      713.68      724.66     10.70 o 
   2   5   7     2163.82     2165.10     20.81 o 
   3   5   7        4.58        9.32      2.33 o 
   4   5   7       18.07       14.53      3.05 o 
   5   5   7      209.01      204.50      7.88 o 
   6   5   7      100.58       96.44      6.06 o 
   7   5   7       50.74       51.88      5.87 o 
   8   5   7        0.67       -3.57      3.57 o 
   9   5   7       29.85       47.44      8.72 o 
 -11   6   7     1524.91     1599.80     52.92 o 
 -10   6   7     8704.51     8663.57    100.35 o 
  -9   6   7     3119.11     3060.37     54.25 o 
  -8   6   7    11874.12    11809.92    125.24 o 
  -7   6   7     5142.97     5117.22     53.77 o 
  -6   6   7    14147.35    14386.28    129.93 o 
  -5   6   7    11535.75    11596.01     94.94 o 
  -4   6   7    13944.11    14109.79    102.89 o 
  -3   6   7    14683.16    15014.02    108.84 o 
  -2   6   7    10271.34    10363.62     77.16 o 
  -1   6   7    19486.35    19603.04    139.73 o 
   0   6   7    10080.93     9963.96     74.64 o 
   1   6   7    21133.26    20993.17    149.38 o 
   2   6   7     3353.17     3333.77     33.04 o 
   3   6   7    19502.41    19041.59    198.53 o 
   4   6   7     2039.97     1964.55     26.17 o 
   5   6   7    15705.93    15398.79    139.87 o 
   6   6   7     1727.37     1654.20     24.73 o 
   7   6   7    11704.33    11748.69    139.93 o 
   8   6   7       90.83       78.92      7.75 o 
 -10   7   7      731.09      752.37     19.54 o 
  -9   7   7      187.67      198.92      8.57 o 
  -8   7   7      510.33      517.72     12.81 o 
  -7   7   7      363.99      377.73     10.53 o 
  -6   7   7      459.05      448.08     11.10 o 
  -5   7   7      574.73      574.08     10.94 o 
  -4   7   7      554.69      560.59     12.64 o 
  -3   7   7     1861.52     1990.06     20.30 o 
  -2   7   7     1048.31     1162.01     15.82 o 
  -1   7   7     1739.55     1737.13     18.46 o 
   0   7   7      247.59      252.15      6.18 o 
   1   7   7     2279.18     2222.03     24.76 o 
   2   7   7      256.64      251.02      7.14 o 
   3   7   7     1493.53     1436.93     18.82 o 
   4   7   7       14.04       14.26      3.47 o 
   5   7   7      381.07      393.08     12.08 o 
   6   7   7      457.11      433.67     12.03 o 
   7   7   7      840.36      850.78     17.70 o 
  -9   8   7      959.73      938.44     18.63 o 
  -8   8   7     2792.96     2797.62     36.06 o 
  -7   8   7     3061.44     3062.30     37.75 o 
  -6   8   7     4318.33     4324.75     48.06 o 
  -5   8   7     3109.55     3128.44     32.99 o 
  -4   8   7     2771.74     2731.93     29.59 o 
  -3   8   7     1595.38     1617.75     20.35 o 
  -2   8   7     1138.88     1189.87     17.10 o 
  -1   8   7     4232.12     4246.11     40.65 o 
   0   8   7     2030.84     2023.32     23.61 o 
   1   8   7     6968.35     6843.08     60.67 o 
   2   8   7     1833.28     1791.85     22.10 o 
   3   8   7     5245.35     4930.20     52.84 o 
   4   8   7      604.06      608.63     13.77 o 
   5   8   7     6071.05     5943.33     63.09 o 
   6   8   7      714.14      705.23     15.84 o 
   7   8   7     3316.83     3302.60     41.93 o 
  -9   9   7       76.95       85.64     12.53 o 
  -8   9   7      589.57      579.61     14.45 o 
  -7   9   7      434.14      454.45     12.39 o 
  -6   9   7     1529.06     1518.74     23.73 o 
  -5   9   7      635.38      650.85     14.18 o 
  -4   9   7     1307.41     1290.51     18.45 o 
  -3   9   7     1745.87     1713.89     21.86 o 
  -2   9   7      488.13      487.32     11.97 o 
  -1   9   7     1507.76     1449.95     22.13 o 
   0   9   7      577.53      569.23     11.29 o 
   1   9   7     2099.44     2023.11     24.41 o 
   2   9   7      501.90      492.96     11.31 o 
   3   9   7     2448.50     2365.27     31.36 o 
   4   9   7        4.33        4.74      3.26 o 
   5   9   7     1256.60     1179.58     21.16 o 
   6   9   7        1.24       -2.54      3.27 o 
  -8  10   7       19.75       17.50      6.34 o 
  -7  10   7        1.49        7.49      3.60 o 
  -6  10   7       11.01       13.99      3.86 o 
  -5  10   7       13.99       15.66      3.93 o 
  -4  10   7       78.43       80.51      5.13 o 
  -3  10   7      649.36      590.89     13.80 o 
  -2  10   7      433.25      392.63     11.19 o 
  -1  10   7        3.99        4.81      3.21 o 
   0  10   7      145.17      141.34      7.26 o 
   1  10   7       51.60       60.51      5.29 o 
   2  10   7      171.13      155.48      6.55 o 
   3  10   7       44.38       48.80      5.12 o 
   4  10   7      115.08      108.52      6.94 o 
   5  10   7      165.28      161.80      8.54 o 
  -6  11   7      368.16      365.04     11.59 o 
  -5  11   7      119.89      117.41      8.18 o 
  -4  11   7      377.80      382.31     11.58 o 
  -3  11   7        6.91       11.58      3.79 o 
  -2  11   7      233.28      242.15      9.38 o 
  -1  11   7      450.61      434.45     12.19 o 
   0  11   7      479.96      464.15     12.72 o 
   1  11   7     1287.62     1282.85     21.99 o 
   2  11   7      270.59      270.21     11.74 o 
   3  11   7      806.51      796.73     17.17 o 
   4  11   7       99.95      104.30     12.67 o 
  -4  12   7     1997.98     2017.30     58.49 o 
  -3  12   7     2021.54     2073.31     30.67 o 
  -2  12   7     2077.83     2073.18     30.70 o 
  -1  12   7     2981.41     2979.10     39.08 o 
   0  12   7     1579.32     1535.66     25.49 o 
   1  12   7     1624.19     1586.95     35.60 o 
 -12   0   8     4200.70     4259.78    102.91 o 
 -11   0   8     9923.81    10421.46    142.49 o 
 -10   0   8     3626.91     3697.54     60.88 o 
  -9   0   8    14304.16    14574.67    186.29 o 
  -8   0   8     4342.86     4347.48    112.24 o 
  -7   0   8    34653.01    33967.71    339.22 o 
  -6   0   8     5040.85     4954.06     70.69 o 
  -5   0   8    42043.59    40554.51    414.34 o 
  -4   0   8     1566.94     1566.22     21.89 o 
  -3   0   8    35387.57    32512.64    378.63 o 
  -2   0   8      425.34      413.40      8.93 o 
  -1   0   8    52997.20    51695.68    478.35 o 
   1   0   8    49150.70    48030.50    472.12 o 
   2   0   8     1206.61     1170.85     28.90 o 
   3   0   8    37842.04    36576.24    382.75 o 
   4   0   8     2307.70     2322.87     32.24 o 
   5   0   8    36179.91    36346.07    371.72 o 
   6   0   8     1281.46     1397.01     30.90 o 
   7   0   8    17259.08    18099.84    233.58 o 
   8   0   8     3320.47     3636.46     94.70 o 
   9   0   8     8689.24     9606.34    202.06 o 
 -12   1   8        2.29        3.78      4.98 o 
 -11   1   8       21.76       23.63      5.40 o 
 -10   1   8       29.30       36.94      4.61 o 
  -9   1   8      223.32      220.15      8.37 o 
  -8   1   8      121.70      131.92      6.49 o 
  -7   1   8     2798.02     2886.21     26.26 o 
  -6   1   8        0.04        0.89      1.71 o 
  -5   1   8       87.57       84.66      3.27 o 
  -4   1   8        0.02        1.17      1.24 o 
  -3   1   8       19.96       17.59      1.62 o 
  -2   1   8        9.56       15.16      1.49 o 
  -1   1   8       26.83       30.23      2.11 o 
   0   1   8        2.45        3.66      2.23 o 
   1   1   8      226.41      214.39      4.83 o 
   2   1   8       10.45        8.82      1.75 o 
   3   1   8       31.02       38.81      3.93 o 
   4   1   8       18.93       20.70      2.56 o 
   5   1   8       38.00       49.19      9.33 o 
   6   1   8        0.72        4.16      5.64 o 
   7   1   8        1.64        7.85      6.48 o 
   8   1   8       28.05       25.84      6.56 o 
   9   1   8       70.14       98.18     16.57 o 
 -12   2   8     2655.40     2678.00     55.35 o 
 -11   2   8     4860.61     5036.43     65.12 o 
 -10   2   8     3014.32     3074.63     44.22 o 
  -9   2   8    10007.87    10266.64     96.48 o 
  -8   2   8     3481.32     3508.45     34.64 o 
  -7   2   8    11506.78    11670.28     89.42 o 
  -6   2   8     1868.55     1873.34     22.02 o 
  -5   2   8    22627.65    22356.93    149.18 o 
  -4   2   8     1309.31     1301.65     13.81 o 
  -3   2   8    34370.49    33978.95    248.44 o 
  -2   2   8      461.74      499.57      7.45 o 
  -1   2   8    34437.23    34333.40    254.19 o 
   0   2   8      100.76      114.22      3.85 o 
   1   2   8    46391.90    45544.43    376.95 o 
   2   2   8       29.22       35.52      3.91 o 
   3   2   8    25830.22    25583.49    180.35 o 
   4   2   8     1666.67     1676.66     17.73 o 
   5   2   8    14408.78    15000.67    109.95 o 
   6   2   8     2273.53     2343.10     30.87 o 
   7   2   8     9208.43     9579.44    109.13 o 
   8   2   8     2245.11     2389.72     39.25 o 
   9   2   8     3717.15     3816.82     55.88 o 
 -12   3   8       15.17        7.09      9.75 o 
 -11   3   8      179.03      222.58     11.34 o 
 -10   3   8        7.02        4.15      4.73 o 
  -9   3   8      366.70      383.19     10.84 o 
  -8   3   8        0.15       -2.19      2.19 o 
  -7   3   8     1688.50     1675.49     18.14 o 
  -6   3   8       75.66       77.90      3.92 o 
  -5   3   8      647.36      666.61     11.04 o 
  -4   3   8       24.29       37.98      3.30 o 
  -3   3   8     1489.97     1584.15     15.97 o 
  -2   3   8      220.12      230.75      5.19 o 
  -1   3   8      521.70      528.51      7.95 o 
   0   3   8       55.23       51.78      3.05 o 
   1   3   8        8.29       14.59      2.46 o 
   2   3   8       27.69       31.23      2.68 o 
   3   3   8       12.24       22.54      2.41 o 
   4   3   8      192.70      198.42      5.44 o 
   5   3   8       88.44      100.44     11.47 o 
   6   3   8       68.79       60.85      5.64 o 
   7   3   8       48.81       51.32      5.32 o 
   8   3   8       16.57       16.20      4.57 o 
   9   3   8        2.75       21.15      5.77 o 
 -11   4   8       42.05       40.83      6.01 o 
 -10   4   8      504.52      487.67     15.13 o 
  -9   4   8     1030.53     1023.16     21.28 o 
  -8   4   8      325.67      324.77      9.38 o 
  -7   4   8     2285.22     2309.58     25.19 o 
  -6   4   8      312.99      326.31      6.85 o 
  -5   4   8     2814.39     2826.90     25.64 o 
  -4   4   8       94.15       99.75      3.82 o 
  -3   4   8     5889.17     5678.63     44.83 o 
  -2   4   8       22.18       21.86      2.20 o 
  -1   4   8     3191.29     3092.16     26.99 o 
   0   4   8        3.76        7.64      1.75 o 
   1   4   8      659.35      679.78     25.33 o 
   2   4   8      296.08      316.55      6.78 o 
   3   4   8     1915.26     1928.71     19.56 o 
   4   4   8      143.83      159.38      5.82 o 
   5   4   8     1448.13     1497.26     22.14 o 
   6   4   8      233.24      218.14      8.44 o 
   7   4   8      885.31      941.72     32.87 o 
   8   4   8      159.01      168.83     10.66 o 
 -11   5   8     1073.15     1130.79     24.86 o 
 -10   5   8       38.38       50.54      9.35 o 
  -9   5   8      781.45      780.47     18.61 o 
  -8   5   8       11.03       14.41      5.47 o 
  -7   5   8      984.77      996.91     17.04 o 
  -6   5   8       48.04       42.38      3.85 o 
  -5   5   8      883.40      866.25     11.64 o 
  -4   5   8        3.10        7.46      3.13 o 
  -3   5   8      418.15      448.61     11.03 o 
  -2   5   8        0.39        4.38      2.56 o 
  -1   5   8      371.60      381.92      7.92 o 
   0   5   8       13.50       15.79      2.30 o 
   1   5   8      872.98      860.72     11.44 o 
   2   5   8       84.03       80.69      3.87 o 
   3   5   8      232.48      233.04      6.77 o 
   4   5   8       33.44       41.90      7.75 o 
   5   5   8      138.21      152.35     11.00 o 
   6   5   8       29.18       24.39      4.17 o 
   7   5   8       33.38       66.12      9.68 o 
   8   5   8       32.34       20.67      5.98 o 
 -11   6   8      306.82      317.79     23.12 o 
 -10   6   8      303.31      321.08     12.99 o 
  -9   6   8     1348.99     1366.35     22.45 o 
  -8   6   8      335.47      344.12     10.39 o 
  -7   6   8     2086.61     2110.46     31.58 o 
  -6   6   8      379.51      369.88     12.04 o 
  -5   6   8     3681.55     3706.47     40.85 o 
  -4   6   8       94.98      105.49      4.77 o 
  -3   6   8     5332.69     5171.32     46.28 o 
  -2   6   8       53.53       54.34      3.56 o 
  -1   6   8     4653.13     4587.44     38.57 o 
   0   6   8        2.86        9.59      2.95 o 
   1   6   8     8872.73     8635.46     86.11 o 
   2   6   8        7.94        9.65      2.52 o 
   3   6   8     4237.94     4181.28     40.56 o 
   4   6   8      381.75      358.74     14.25 o 
   5   6   8     3384.24     3197.62     38.63 o 
   6   6   8       28.27       31.43      4.90 o 
   7   6   8     1845.78     1864.38     41.40 o 
   8   6   8      343.43      347.59     26.04 o 
 -10   7   8        0.45        0.14      7.10 o 
  -9   7   8      447.96      462.58     12.78 o 
  -8   7   8        1.26        5.39      3.46 o 
  -7   7   8      347.51      368.95     10.77 o 
  -6   7   8        4.58        8.79      3.22 o 
  -5   7   8      530.37      518.43     10.63 o 
  -4   7   8       22.77       21.53      3.11 o 
  -3   7   8     2166.63     2024.00     21.05 o 
  -2   7   8        1.87        7.53      3.71 o 
  -1   7   8      482.07      479.99      9.38 o 
   0   7   8       50.19       45.15      3.68 o 
   1   7   8      210.03      205.72      6.73 o 
   2   7   8        0.03       -2.07      2.07 o 
   3   7   8      145.33      148.46      6.14 o 
   4   7   8       42.66       34.52      4.42 o 
   5   7   8      403.13      441.87     13.55 o 
   6   7   8      259.75      255.61      9.73 o 
   7   7   8        3.17       14.89      6.34 o 
  -9   8   8     5933.51     6060.42     65.69 o 
  -8   8   8     1749.17     1749.53     26.77 o 
  -7   8   8    10831.46    10698.26    102.98 o 
  -6   8   8     1212.38     1204.94     20.32 o 
  -5   8   8    13618.85    13502.36    111.46 o 
  -4   8   8      458.35      504.48     11.54 o 
  -3   8   8    17503.25    16938.51    136.26 o 
  -2   8   8      334.93      334.53      7.71 o 
  -1   8   8    18768.58    18252.47    214.02 o 
   0   8   8       60.65       56.19      4.15 o 
   1   8   8    15133.14    14706.37    120.08 o 
   2   8   8      288.04      265.42      7.89 o 
   3   8   8    13261.66    13040.53    121.42 o 
   4   8   8      592.83      557.58     13.63 o 
   5   8   8    12023.60    11655.42    111.73 o 
   6   8   8     1002.44     1044.08     20.29 o 
  -8   9   8       10.79        2.79      3.82 o 
  -7   9   8      124.52      136.49      7.52 o 
  -6   9   8       41.39       48.13      7.90 o 
  -5   9   8      114.98      114.77      7.25 o 
  -4   9   8        2.40        2.81      2.75 o 
  -3   9   8        9.12        9.91      3.15 o 
  -2   9   8      185.68      187.02      8.01 o 
  -1   9   8       63.77       60.00      4.94 o 
   0   9   8       41.91       40.25      3.88 o 
   1   9   8      410.75      401.32      9.90 o 
   2   9   8       29.55       24.15      3.51 o 
   3   9   8       49.67       56.61      5.21 o 
   4   9   8       75.35       66.48      5.72 o 
   5   9   8      144.52      161.87      8.50 o 
  -7  10   8     8190.75     8136.96     97.31 o 
  -6  10   8     1009.87     1001.18     19.38 o 
  -5  10   8    13069.05    12737.16    120.57 o 
  -4  10   8      494.91      500.24     13.24 o 
  -3  10   8    22625.75    22133.64    227.63 o 
  -2  10   8      254.59      249.14     26.17 o 
  -1  10   8    17628.11    17135.10    156.75 o 
   0  10   8       80.49       67.63      5.80 o 
   1  10   8    16141.02    15587.34    128.41 o 
   2  10   8      156.77      154.87      6.93 o 
   3  10   8    13020.43    12849.44    122.14 o 
   4  10   8      831.03      840.10     21.10 o 
  -6  11   8       88.28       91.08     13.37 o 
  -5  11   8        4.86       11.35      5.47 o 
  -4  11   8       18.55       14.12      4.21 o 
  -3  11   8      318.77      256.12      9.92 o 
  -2  11   8      118.54      105.56      6.79 o 
  -1  11   8        3.78        4.76      3.66 o 
   0  11   8       54.30       52.03      5.36 o 
   1  11   8       79.15       94.01     11.58 o 
   2  11   8      168.22      155.89     11.37 o 
   3  11   8        1.15       -2.92      5.43 o 
  -2  12   8       10.28       14.07     10.31 o 
 -12   1   9        0.72       -7.24      7.24 o 
 -11   1   9     3340.35     3482.56     49.79 o 
 -10   1   9      103.95       99.42      6.49 o 
  -9   1   9     5217.27     5288.80     55.56 o 
  -8   1   9       38.83       38.40      4.16 o 
  -7   1   9     2945.41     2869.09     26.54 o 
  -6   1   9      654.46      636.18      9.50 o 
  -5   1   9     7702.86     7486.82     56.94 o 
  -4   1   9     1466.70     1423.28     16.61 o 
  -3   1   9     8152.75     7983.51     65.97 o 
  -2   1   9     2697.87     2679.84     26.05 o 
  -1   1   9     5666.61     5609.45     48.13 o 
   0   1   9     2317.41     2295.69     21.09 o 
   1   1   9     5418.63     5407.41     47.47 o 
   2   1   9     2400.60     2419.18     25.27 o 
   3   1   9     3198.51     3216.67     31.92 o 
   4   1   9     2057.89     2122.51     26.85 o 
   5   1   9      911.20     1020.29     17.23 o 
   6   1   9     1652.04     1721.34     25.75 o 
   7   1   9     1043.66     1115.00     24.44 o 
   8   1   9     1324.99     1505.08     30.64 o 
 -11   2   9     2732.40     2754.83     42.58 o 
 -10   2   9       23.55       21.64      5.12 o 
  -9   2   9     6639.39     6763.07     68.00 o 
  -8   2   9     1337.76     1372.12     18.25 o 
  -7   2   9    11758.88    11749.83     95.95 o 
  -6   2   9     1057.39     1061.93     19.13 o 
  -5   2   9     8353.35     8164.96     68.31 o 
  -4   2   9     2001.30     1957.80     21.04 o 
  -3   2   9    12292.45    12387.40     90.06 o 
  -2   2   9     3467.62     3477.99     29.43 o 
  -1   2   9     6880.96     6929.36     53.04 o 
   0   2   9     2300.21     2293.07     21.35 o 
   1   2   9     1747.47     1735.69     19.20 o 
   2   2   9     4255.72     4247.55     35.56 o 
   3   2   9     4143.73     4123.63     42.35 o 
   4   2   9     3847.56     3935.42     38.02 o 
   5   2   9     1399.55     1490.20     36.26 o 
   6   2   9     4211.72     4321.50     90.31 o 
   7   2   9      867.23      957.83     27.21 o 
   8   2   9     2349.02     2550.34     51.56 o 
 -11   3   9     1376.71     1432.70     35.10 o 
 -10   3   9      111.01      126.35     12.46 o 
  -9   3   9     1502.20     1507.70     33.33 o 
  -8   3   9      415.76      409.64     10.47 o 
  -7   3   9     4191.81     4193.58     44.62 o 
  -6   3   9      568.13      578.90      9.31 o 
  -5   3   9     2025.79     2031.82     22.16 o 
  -4   3   9      228.13      233.17      5.60 o 
  -3   3   9      857.10      851.44     11.03 o 
  -2   3   9      626.99      634.43      9.19 o 
  -1   3   9     2135.14     2105.46     20.21 o 
   0   3   9      450.96      452.66      7.77 o 
   1   3   9      111.49      115.86      4.29 o 
   2   3   9     1056.44     1048.00     13.04 o 
   3   3   9      967.39      996.18     12.85 o 
   4   3   9      962.82      988.20     13.12 o 
   5   3   9     1656.54     1633.65     32.79 o 
   6   3   9      615.19      672.05     21.71 o 
   7   3   9      395.16      390.46     17.27 o 
   8   3   9      598.28      651.62     24.72 o 
 -11   4   9     8604.59     8667.88    125.30 o 
 -10   4   9        0.53        2.25      5.15 o 
  -9   4   9    11053.50    11172.62    150.44 o 
  -8   4   9       86.64      104.74      6.17 o 
  -7   4   9    14854.52    14881.21    193.70 o 
  -6   4   9     1041.11     1047.93     15.97 o 
  -5   4   9    19799.39    19834.21    141.79 o 
  -4   4   9     3506.22     3621.32     31.47 o 
  -3   4   9    19700.40    20168.63    143.59 o 
  -2   4   9     5950.07     5896.76     46.88 o 
  -1   4   9    19128.57    19113.33    136.43 o 
   0   4   9     7788.60     7687.79     64.89 o 
   1   4   9    10720.50    10564.46     79.05 o 
   2   4   9    10858.45    10804.34     81.02 o 
   3   4   9     8227.41     8243.46     63.93 o 
   4   4   9     8115.46     8190.16     79.66 o 
   5   4   9     5226.88     5240.27     55.80 o 
   6   4   9     8784.38     8974.47    101.74 o 
   7   4   9     2275.41     2293.90     47.14 o 
   8   4   9     6490.84     7113.47    158.06 o 
 -10   5   9        5.27        5.23      4.26 o 
  -9   5   9        4.73       14.94      4.35 o 
  -8   5   9       56.46       49.54      4.78 o 
  -7   5   9        0.25        3.10      2.95 o 
  -6   5   9       17.98       23.31      2.81 o 
  -5   5   9        7.51        9.22      2.54 o 
  -4   5   9        9.18       14.45      2.36 o 
  -3   5   9        4.36        0.36      1.83 o 
  -2   5   9        8.76        6.94      2.20 o 
  -1   5   9       10.68       14.10      2.55 o 
   0   5   9      399.34      402.08      7.70 o 
   1   5   9      925.53      927.96     12.43 o 
   2   5   9       51.07       44.28      3.92 o 
   3   5   9        0.10        3.89      2.90 o 
   4   5   9       43.07       43.84      4.50 o 
   5   5   9        0.48       -0.05      3.00 o 
   6   5   9       33.05       38.13      4.84 o 
   7   5   9       44.27       36.37      5.71 o 
 -10   6   9        1.33        4.67      5.37 o 
  -9   6   9     8737.76     8717.50     86.94 o 
  -8   6   9      481.51      506.11     12.77 o 
  -7   6   9    13765.80    13835.72    127.38 o 
  -6   6   9      803.65      803.57     15.43 o 
  -5   6   9    14453.08    14213.61    115.51 o 
  -4   6   9     1731.09     1716.63     18.82 o 
  -3   6   9    12080.73    12083.86    104.37 o 
  -2   6   9     4534.29     4474.42     38.22 o 
  -1   6   9    12245.80    12206.48     99.12 o 
   0   6   9     5862.94     5746.95     48.27 o 
   1   6   9    11275.97    11179.46     96.09 o 
   2   6   9     7454.72     7280.61     64.42 o 
   3   6   9     6744.27     6668.64     75.85 o 
   4   6   9     7552.00     7350.61     74.10 o 
   5   6   9     2445.14     2427.65     32.49 o 
   6   6   9     6466.72     6491.84     68.70 o 
  -9   7   9     1246.33     1236.69     25.53 o 
  -8   7   9       10.99       10.29      3.70 o 
  -7   7   9      331.33      349.76     10.69 o 
  -6   7   9      107.47      107.73      9.85 o 
  -5   7   9     1318.94     1333.89     24.54 o 
  -4   7   9        0.82        1.74      2.75 o 
  -3   7   9      815.66      870.83     12.65 o 
  -2   7   9      274.59      284.32      7.10 o 
  -1   7   9     1457.67     1422.82     18.88 o 
   0   7   9      426.34      403.80      9.50 o 
   1   7   9     2124.43     2049.38     24.62 o 
   2   7   9      271.54      283.12      8.18 o 
   3   7   9     1033.48     1021.03     18.46 o 
   4   7   9      280.97      290.38      9.92 o 
   5   7   9      340.71      390.34     12.68 o 
   6   7   9      294.47      290.26     10.77 o 
  -9   8   9     1520.86     1544.64     36.09 o 
  -8   8   9      165.35      177.00      8.50 o 
  -7   8   9     1443.18     1477.84     23.95 o 
  -6   8   9       34.80       33.90      4.54 o 
  -5   8   9     3177.81     3146.13     34.19 o 
  -4   8   9      569.32      540.96     11.45 o 
  -3   8   9     4494.56     4371.75     43.28 o 
  -2   8   9      767.87      769.51     12.17 o 
  -1   8   9     3509.87     3481.52     36.28 o 
   0   8   9     1910.22     1843.58     23.33 o 
   1   8   9     3784.77     3733.62     38.57 o 
   2   8   9     1819.79     1748.54     22.96 o 
   3   8   9     1206.49     1214.77     21.07 o 
   4   8   9     1400.06     1369.21     23.13 o 
   5   8   9      249.92      236.77      9.98 o 
  -8   9   9      228.63      234.65     19.77 o 
  -7   9   9     3363.03     3484.63     43.37 o 
  -6   9   9      327.45      346.77     11.07 o 
  -5   9   9     3183.25     3181.98     39.46 o 
  -4   9   9      342.91      365.86      9.87 o 
  -3   9   9     1744.51     1829.11     26.93 o 
  -2   9   9      726.45      710.97     15.38 o 
  -1   9   9     2676.38     2608.55     34.18 o 
   0   9   9      464.36      447.21     10.72 o 
   1   9   9     1434.47     1365.57     19.94 o 
   2   9   9     1251.01     1218.96     18.80 o 
   3   9   9     1316.77     1296.54     22.54 o 
   4   9   9     1131.15     1127.38     21.22 o 
  -6  10   9       68.19       78.04      8.69 o 
  -5  10   9      168.64      173.06      8.33 o 
  -4  10   9      349.77      326.19     10.98 o 
  -3  10   9      852.96      758.29     16.63 o 
  -2  10   9      162.94      153.70      7.90 o 
  -1  10   9      122.44      124.41      7.42 o 
   0  10   9       35.62       29.47      4.72 o 
   1  10   9        6.01       10.25      3.33 o 
   2  10   9      141.72      130.55      7.66 o 
   3  10   9        3.92        4.73      6.68 o 
  -4  11   9      111.62      117.12     15.46 o 
  -3  11   9      888.17      870.51     37.88 o 
  -2  11   9      543.69      546.02     16.97 o 
  -1  11   9     1888.40     1873.76     33.89 o 
   0  11   9      992.13      995.00     38.99 o 
   1  11   9     1159.11     1153.20     41.64 o 
 -11   0  10     3093.73     3302.38     58.57 o 
 -10   0  10     1028.95     1105.26     28.14 o 
  -9   0  10     4074.15     4216.09     66.37 o 
  -8   0  10       40.68       58.93     11.14 o 
  -7   0  10     1595.46     1587.14     25.96 o 
  -6   0  10     3236.35     3213.84     40.78 o 
  -5   0  10     5454.47     5311.49     75.85 o 
  -4   0  10     8683.14     8470.27    149.91 o 
  -3   0  10     3183.12     3109.42     48.46 o 
  -2   0  10    11020.19    10945.40    142.06 o 
  -1   0  10     1822.03     1777.65     44.98 o 
   0   0  10    22047.50    22343.52    616.78 o 
   1   0  10     5045.01     5030.12     72.36 o 
   2   0  10    14226.65    14556.85    186.00 o 
   3   0  10       37.43       51.95      6.55 o 
   4   0  10     8609.08     8949.04    171.29 o 
   5   0  10      118.92       98.60     12.53 o 
   6   0  10     6340.36     6905.84    141.63 o 
   7   0  10       99.05      110.01     14.07 o 
 -11   1  10      425.90      489.65     15.94 o 
 -10   1  10      350.49      382.19     12.20 o 
  -9   1  10      491.10      528.29     14.91 o 
  -8   1  10        5.58        6.71      3.11 o 
  -7   1  10      636.10      615.15     11.63 o 
  -6   1  10      847.15      820.65     12.54 o 
  -5   1  10      672.25      637.35     10.60 o 
  -4   1  10     1129.33     1103.22     14.52 o 
  -3   1  10      561.80      551.99      9.52 o 
  -2   1  10     1512.51     1487.83     20.08 o 
  -1   1  10      976.68      973.08     15.31 o 
   0   1  10     4428.32     4409.94     45.66 o 
   1   1  10      604.53      610.41     11.75 o 
   2   1  10     1845.21     1823.89     23.71 o 
   3   1  10       79.53       81.41      5.84 o 
   4   1  10     1311.93     1330.82     21.54 o 
   5   1  10      211.15      181.94      7.70 o 
   6   1  10     1066.66     1116.64     28.93 o 
   7   1  10        2.27       -3.40      5.22 o 
 -11   2  10     1175.36     1233.64     32.03 o 
 -10   2  10      327.81      370.58     21.72 o 
  -9   2  10     2245.34     2310.28     35.13 o 
  -8   2  10     1252.23     1262.68     19.77 o 
  -7   2  10     3102.22     3099.96     31.66 o 
  -6   2  10     2966.30     3006.10     30.53 o 
  -5   2  10     2394.52     2367.61     30.94 o 
  -4   2  10     4107.72     3912.47     36.77 o 
  -3   2  10     1834.03     1728.94     19.74 o 
  -2   2  10     5986.25     5865.37     51.14 o 
  -1   2  10     1243.93     1220.41     15.48 o 
   0   2  10     4760.23     4706.65     42.57 o 
   1   2  10       64.06       69.28      3.98 o 
   2   2  10     6099.92     6114.08     60.61 o 
   3   2  10      102.85      101.72      5.10 o 
   4   2  10     6735.42     6899.03     80.27 o 
   5   2  10       85.85       83.87      5.63 o 
   6   2  10     4142.75     4353.40     71.84 o 
   7   2  10       12.07       14.17      5.99 o 
 -10   3  10     2501.64     2625.48     50.02 o 
  -9   3  10     3252.55     3348.67     70.74 o 
  -8   3  10     6567.73     6645.22     66.81 o 
  -7   3  10     5880.02     5839.16     59.06 o 
  -6   3  10     7265.97     7109.53     61.85 o 
  -5   3  10     4072.79     3902.22     37.30 o 
  -4   3  10     7452.23     7262.80     62.36 o 
  -3   3  10     3017.24     2928.89     29.41 o 
  -2   3  10    10002.55     9893.61     74.26 o 
  -1   3  10     2723.02     2723.03     32.59 o 
   0   3  10    15036.80    14809.66    128.90 o 
   1   3  10     3039.57     3067.91     30.61 o 
   2   3  10    11045.93    10966.13     82.52 o 
   3   3  10      524.88      524.97     10.35 o 
   4   3  10     9617.02     9437.18    105.51 o 
   5   3  10      476.44      506.51     18.60 o 
   6   3  10     5449.49     5489.83     86.20 o 
   7   3  10       11.21        6.08      6.02 o 
 -10   4  10       38.42       40.30      7.53 o 
  -9   4  10      247.58      272.16     14.03 o 
  -8   4  10      436.38      441.34     13.49 o 
  -7   4  10      308.59      304.75      9.91 o 
  -6   4  10      194.30      204.57      6.65 o 
  -5   4  10      154.74      152.98      5.80 o 
  -4   4  10        9.01       19.55      2.54 o 
  -3   4  10      177.91      192.81      5.54 o 
  -2   4  10      370.08      385.30      8.90 o 
  -1   4  10      173.86      169.80      5.25 o 
   0   4  10      486.67      509.37      8.83 o 
   1   4  10       38.36       44.25      3.17 o 
   2   4  10      448.21      438.74      8.48 o 
   3   4  10      108.21      112.87      5.39 o 
   4   4  10      713.35      782.89     17.82 o 
   5   4  10       26.73       29.23      5.18 o 
   6   4  10      450.32      500.13     19.77 o 
   7   4  10       27.53       22.56     10.72 o 
 -10   5  10     2905.68     2974.98     78.26 o 
  -9   5  10     5199.44     5270.27     82.35 o 
  -8   5  10     5889.32     5912.45     83.19 o 
  -7   5  10     5515.18     5517.48     57.91 o 
  -6   5  10     8572.43     8490.16     66.57 o 
  -5   5  10     4925.70     4884.04     41.49 o 
  -4   5  10    17259.20    16737.11    151.78 o 
  -3   5  10     7445.01     7234.98     57.27 o 
  -2   5  10    15278.80    15093.34    110.48 o 
  -1   5  10     2697.59     2631.43     28.98 o 
   0   5  10    15287.13    15013.00    120.75 o 
   1   5  10     1865.23     1868.56     20.21 o 
   2   5  10    12476.22    12256.38    112.95 o 
   3   5  10      591.43      602.34     11.84 o 
   4   5  10     8545.26     8408.08     83.19 o 
   5   5  10        6.86       13.66      5.03 o 
   6   5  10     6564.85     6617.53     80.73 o 
  -9   6  10      347.58      349.09     13.19 o 
  -8   6  10       40.33       50.49      5.06 o 
  -7   6  10      137.18      138.78      7.24 o 
  -6   6  10      544.23      542.14     12.78 o 
  -5   6  10      292.86      293.79      8.13 o 
  -4   6  10      373.71      378.28      8.13 o 
  -3   6  10      129.16      123.95      5.07 o 
  -2   6  10     1207.84     1226.08     15.48 o 
  -1   6  10       85.19       86.71      4.35 o 
   0   6  10     1916.96     1950.74     22.91 o 
   1   6  10      161.31      177.05      6.72 o 
   2   6  10     1297.79     1259.37     18.22 o 
   3   6  10        9.41       12.81      3.43 o 
   4   6  10     1312.57     1348.05     22.49 o 
   5   6  10       12.13       17.16      4.25 o 
   6   6  10      739.71      775.39     24.64 o 
  -9   7  10     2485.92     2553.80     55.01 o 
  -8   7  10     2261.14     2228.34     31.54 o 
  -7   7  10     2418.61     2396.32     32.49 o 
  -6   7  10     4405.81     4437.81     49.82 o 
  -5   7  10     2563.69     2544.22     29.36 o 
  -4   7  10     6061.49     5964.61     55.51 o 
  -3   7  10     1739.10     1725.59     19.86 o 
  -2   7  10     6688.99     6508.69     69.68 o 
  -1   7  10     1143.53     1112.53     15.09 o 
   0   7  10     6366.82     6256.46     59.81 o 
   1   7  10      461.53      466.97     10.69 o 
   2   7  10     5729.14     5658.58     91.86 o 
   3   7  10      333.77      337.25     10.68 o 
   4   7  10     6015.62     6081.24     65.37 o 
   5   7  10      204.06      216.34     11.22 o 
  -8   8  10      669.98      712.46     23.17 o 
  -7   8  10     1050.87     1062.11     20.11 o 
  -6   8  10     1918.56     1899.86     27.96 o 
  -5   8  10     1495.31     1529.28     21.51 o 
  -4   8  10     3423.77     3513.36     37.44 o 
  -3   8  10     1090.02     1093.03     17.33 o 
  -2   8  10     4239.46     4179.01     60.74 o 
  -1   8  10      653.61      639.94     12.72 o 
   0   8  10     6103.59     5917.31     55.93 o 
   1   8  10      616.80      611.45     12.69 o 
   2   8  10     5148.47     5010.06     49.53 o 
   3   8  10       18.16       19.25      4.23 o 
   4   8  10     5403.02     5490.94     61.25 o 
  -7   9  10      150.84      156.81     17.13 o 
  -6   9  10      489.56      487.92     13.38 o 
  -5   9  10      149.34      149.55      7.76 o 
  -4   9  10      872.88      886.33     15.88 o 
  -3   9  10      161.88      169.00      8.24 o 
  -2   9  10      783.82      783.56     16.77 o 
  -1   9  10        4.47        2.33      3.01 o 
   0   9  10      125.43      121.86      6.35 o 
   1   9  10       46.11       43.27      5.53 o 
   2   9  10      470.94      476.99     13.31 o 
   3   9  10        4.80        1.39      6.55 o 
  -4  10  10     1735.58     1727.50     38.85 o 
  -3  10  10      953.34      984.02     22.60 o 
  -2  10  10     3304.75     3288.02     41.96 o 
  -1  10  10      723.98      717.89     19.36 o 
   0  10  10     2821.63     2762.82     54.24 o 
   1  10  10       17.97       19.07      5.86 o 
 -10   1  11    10257.57    10600.54    118.32 o 
  -9   1  11      634.27      653.27     18.32 o 
  -8   1  11    18721.71    18584.78    231.69 o 
  -7   1  11      318.09      311.55      9.09 o 
  -6   1  11    19178.90    18964.85    169.52 o 
  -5   1  11       50.02       51.35      4.24 o 
  -4   1  11    21488.63    21158.35    187.37 o 
  -3   1  11      100.29      107.28      5.61 o 
  -2   1  11    22815.44    22277.00    226.33 o 
  -1   1  11      386.26      388.48      9.65 o 
   0   1  11    11659.52    11289.38    104.78 o 
   1   1  11     2446.31     2453.02     29.96 o 
   2   1  11    14917.07    15043.99    157.57 o 
   3   1  11     1676.43     1737.43     24.04 o 
   4   1  11    11599.67    12271.30    132.20 o 
   5   1  11     2936.36     3081.12     53.05 o 
   6   1  11     7026.42     7597.40    156.94 o 
 -10   2  11       83.98       94.81      9.85 o 
  -9   2  11       30.16       32.12      5.35 o 
  -8   2  11      598.99      597.86     13.19 o 
  -7   2  11      119.47      112.02      5.44 o 
  -6   2  11      514.08      517.14     10.28 o 
  -5   2  11        4.14       -0.27      2.33 o 
  -4   2  11       75.64       89.93      5.64 o 
  -3   2  11        0.08       -2.43      2.46 o 
  -2   2  11      923.66      909.18     15.43 o 
  -1   2  11       33.44       32.49      3.75 o 
   0   2  11     1493.46     1493.88     21.27 o 
   1   2  11      326.29      325.97      9.09 o 
   2   2  11      532.51      529.62     11.77 o 
   3   2  11      173.35      176.83      8.36 o 
   4   2  11     1006.86     1030.30     20.60 o 
   5   2  11      164.48      189.35     11.59 o 
   6   2  11      302.46      319.04     22.14 o 
 -10   3  11     3489.86     3603.48    111.27 o 
  -9   3  11      408.02      413.96     17.28 o 
  -8   3  11     2750.64     2813.81     34.80 o 
  -7   3  11      149.63      150.11      6.19 o 
  -6   3  11     6397.22     6258.92     56.26 o 
  -5   3  11       54.80       47.60      3.72 o 
  -4   3  11     7550.47     7524.34     65.12 o 
  -3   3  11      121.59      122.69      5.34 o 
  -2   3  11     7541.41     7527.11     71.49 o 
  -1   3  11      325.41      328.78      8.00 o 
   0   3  11    12203.56    12301.72    113.77 o 
   1   3  11      304.93      300.37      8.88 o 
   2   3  11     6196.58     6238.78     72.77 o 
   3   3  11     1128.92     1138.88     16.73 o 
   4   3  11     2755.02     2765.51     40.65 o 
   5   3  11     1091.04     1094.96     28.84 o 
   6   3  11     2166.37     2324.85     64.41 o 
 -10   4  11      396.85      414.57     25.35 o 
  -9   4  11        1.17        9.77      5.77 o 
  -8   4  11     3143.39     3124.62     44.51 o 
  -7   4  11      126.26      129.26      6.85 o 
  -6   4  11     1197.36     1202.28     17.18 o 
  -5   4  11        2.18        3.09      2.64 o 
  -4   4  11     2298.69     2234.01     25.30 o 
  -3   4  11        4.26       10.40      4.81 o 
  -2   4  11     1514.13     1522.23     21.03 o 
  -1   4  11      134.60      133.39      5.68 o 
   0   4  11      903.52      919.23     12.87 o 
   1   4  11      345.15      336.91      7.65 o 
   2   4  11     1235.55     1240.23     17.60 o 
   3   4  11      570.16      579.10     13.31 o 
   4   4  11      436.02      407.23     16.63 o 
   5   4  11      881.45      871.30     20.90 o 
   6   4  11      347.83      393.13     26.60 o 
  -9   5  11        3.96        5.30      5.14 o 
  -8   5  11       15.48       14.16      4.62 o 
  -7   5  11       24.08       29.00      4.87 o 
  -6   5  11        9.32       11.48      3.07 o 
  -5   5  11       10.72       17.87      4.29 o 
  -4   5  11       48.65       61.27      4.77 o 
  -3   5  11        0.78        1.31      2.48 o 
  -2   5  11       11.93       24.06      3.87 o 
  -1   5  11        2.31        2.99      2.56 o 
   0   5  11       22.80       29.71      6.28 o 
   1   5  11       19.07       21.79      3.60 o 
   2   5  11       50.88       50.95      4.66 o 
   3   5  11       12.44        9.30      3.16 o 
   4   5  11       28.31       46.62      6.46 o 
   5   5  11        1.86        3.07      4.42 o 
  -8   6  11        3.10       10.49      4.50 o 
  -7   6  11      166.42      154.27      9.09 o 
  -6   6  11      559.53      559.43     13.37 o 
  -5   6  11        7.50        6.97      2.76 o 
  -4   6  11     2057.56     1964.70     21.72 o 
  -3   6  11       11.48        6.87      2.61 o 
  -2   6  11     1234.40     1224.13     15.95 o 
  -1   6  11       98.93       97.90      4.74 o 
   0   6  11     1389.76     1421.84     19.08 o 
   1   6  11      158.26      164.76      6.76 o 
   2   6  11      680.54      676.77     13.23 o 
   3   6  11      176.35      171.01      8.13 o 
   4   6  11       93.86       99.76      7.22 o 
  -8   7  11     4975.08     5089.63    116.28 o 
  -7   7  11      171.47      155.54      7.96 o 
  -6   7  11     5735.48     5644.03     60.76 o 
  -5   7  11       10.02       10.74      3.36 o 
  -4   7  11     6177.25     6129.75     57.46 o 
  -3   7  11       37.93       32.56      3.83 o 
  -2   7  11     5995.43     5894.85     52.07 o 
  -1   7  11       11.52       20.97      6.47 o 
   0   7  11     2313.59     2293.97     27.62 o 
   1   7  11      836.32      836.26     15.11 o 
   2   7  11     3649.62     3668.08     39.35 o 
   3   7  11      350.60      352.23     11.28 o 
   4   7  11     2700.05     2665.80     50.59 o 
  -7   8  11       79.82       80.21     12.53 o 
  -6   8  11       57.62       63.32      5.70 o 
  -5   8  11       69.03       66.21      5.05 o 
  -4   8  11       32.06       46.25      4.53 o 
  -3   8  11        0.39       -2.68      2.82 o 
  -2   8  11       24.57       29.02      3.92 o 
  -1   8  11        7.76        2.02      3.05 o 
   0   8  11       19.81       29.36      4.57 o 
   1   8  11        2.71        4.24      3.18 o 
   2   8  11      117.64      108.59      6.20 o 
   3   8  11       34.34       38.85      9.75 o 
  -5   9  11      167.76      168.74     12.25 o 
  -4   9  11     6779.86     6783.68     87.51 o 
  -3   9  11      114.04      109.07      8.25 o 
  -2   9  11    10309.29    10256.68    101.16 o 
  -1   9  11      308.60      298.00      9.63 o 
   0   9  11    11496.29    11648.45    129.08 o 
   1   9  11      534.88      533.55     16.01 o 
  -9   0  12      247.98      264.17     20.33 o 
  -8   0  12      295.04      328.93     21.03 o 
  -7   0  12      168.31      180.54     10.90 o 
  -6   0  12      607.06      637.33     52.99 o 
  -5   0  12      205.84      196.68     10.98 o 
  -4   0  12      224.98      225.83     14.90 o 
  -3   0  12      169.03      161.19      9.79 o 
  -2   0  12      658.21      653.46     18.84 o 
  -1   0  12     1426.71     1394.77     29.48 o 
   0   0  12     4428.23     4393.64     88.85 o 
   1   0  12      277.90      269.14     12.50 o 
   2   0  12      338.18      349.43     14.23 o 
   3   0  12      116.27      123.08     10.17 o 
   4   0  12      205.35      220.61     12.53 o 
   5   0  12       21.95       35.37     10.31 o 
  -9   1  12      302.88      316.32     15.25 o 
  -8   1  12     1473.88     1513.47     26.69 o 
  -7   1  12      309.27      314.43      9.66 o 
  -6   1  12     1704.34     1717.59     24.33 o 
  -5   1  12      933.50      909.08     16.25 o 
  -4   1  12     2100.53     2060.76     27.14 o 
  -3   1  12     1156.99     1136.23     18.32 o 
  -2   1  12      821.15      793.02     14.81 o 
  -1   1  12      946.77      900.14     15.92 o 
   0   1  12     1235.62     1260.36     28.00 o 
   1   1  12     1076.72     1088.04     18.18 o 
   2   1  12      631.66      655.80     13.73 o 
   3   1  12     1442.64     1500.32     22.66 o 
   4   1  12      121.90      136.42      8.41 o 
   5   1  12      774.51      844.67     24.11 o 
  -9   2  12      402.21      402.84     16.87 o 
  -8   2  12     1023.87      979.73     20.77 o 
  -7   2  12      262.27      250.72      8.80 o 
  -6   2  12      286.77      277.63      9.12 o 
  -5   2  12      570.17      533.67     12.23 o 
  -4   2  12      712.87      649.71     13.43 o 
  -3   2  12      161.75      155.78      7.11 o 
  -2   2  12      372.47      377.07     10.16 o 
  -1   2  12       54.04       56.17      5.43 o 
   0   2  12        1.12        4.36      3.13 o 
   1   2  12       94.98      104.46      6.24 o 
   2   2  12      110.52      106.85      6.26 o 
   3   2  12       23.54       22.33      4.10 o 
   4   2  12      136.37       98.91      7.47 o 
  -9   3  12        4.45       12.95      8.22 o 
  -8   3  12     4229.59     4256.01     48.03 o 
  -7   3  12     1106.15     1107.33     16.75 o 
  -6   3  12     9110.54     9022.36     77.83 o 
  -5   3  12     3818.46     3790.07     43.03 o 
  -4   3  12    11093.92    10724.48    101.66 o 
  -3   3  12     5258.46     5132.90     54.33 o 
  -2   3  12     8688.00     8601.05     83.79 o 
  -1   3  12     9787.65     9722.74     93.25 o 
   0   3  12    10366.88    10355.87     98.70 o 
   1   3  12     7719.89     7602.36     85.73 o 
   2   3  12     3943.38     3937.99     44.45 o 
   3   3  12     7200.05     7319.92     73.82 o 
   4   3  12     1532.86     1586.96     88.15 o 
  -9   4  12      117.43      119.62     14.90 o 
  -8   4  12       18.39       11.00      4.52 o 
  -7   4  12      123.84      121.76      7.01 o 
  -6   4  12       28.34       28.15      3.77 o 
  -5   4  12       64.08       58.58      4.40 o 
  -4   4  12       95.77       92.38      5.17 o 
  -3   4  12      113.41      115.44      5.72 o 
  -2   4  12        1.06       -0.41      3.08 o 
  -1   4  12       44.90       42.25      4.69 o 
   0   4  12        1.21        0.61      3.23 o 
   1   4  12        7.73        3.40      3.30 o 
   2   4  12       64.84       62.73      5.28 o 
   3   4  12       43.32       43.00      9.26 o 
   4   4  12        0.12       -2.23      6.96 o 
  -8   5  12     9878.58    10102.79    139.57 o 
  -7   5  12     2023.99     2000.82     33.43 o 
  -6   5  12    10964.21    11052.65     93.93 o 
  -5   5  12     3209.60     3254.40     34.60 o 
  -4   5  12     9136.24     9193.48     79.53 o 
  -3   5  12     5823.86     5786.23     67.78 o 
  -2   5  12    10102.46    10047.63     85.67 o 
  -1   5  12     8888.61     8680.63     75.52 o 
   0   5  12     8421.91     8398.93     73.38 o 
   1   5  12     9301.37     9136.72    128.85 o 
   2   5  12     5294.12     5351.36    100.82 o 
   3   5  12    11370.53    11478.69    147.41 o 
   4   5  12     5434.24     5774.39     91.51 o 
  -7   6  12        2.15        2.53      4.27 o 
  -6   6  12        0.23        6.38      3.64 o 
  -5   6  12       64.18       63.79      4.80 o 
  -4   6  12        1.27       -1.19      2.83 o 
  -3   6  12       38.80       42.14      4.11 o 
  -2   6  12       63.13       69.53      4.82 o 
  -1   6  12        5.11        4.73      2.92 o 
   0   6  12      126.62      137.72      7.10 o 
   1   6  12       18.13       23.28      3.81 o 
   2   6  12       77.13       78.15      5.45 o 
   3   6  12       18.34       11.70      8.49 o 
  -6   7  12     4608.06     4599.83    144.69 o 
  -5   7  12     2083.21     2052.27     34.25 o 
  -4   7  12     6759.17     6677.38     80.05 o 
  -3   7  12     2931.04     2919.83     32.80 o 
  -2   7  12     4560.98     4494.91     41.27 o 
  -1   7  12     3486.27     3393.91     37.16 o 
   0   7  12     2513.40     2442.17     29.51 o 
   1   7  12     4308.46     4272.90     44.45 o 
   2   7  12     2235.48     2303.58     36.82 o 
  -5   8  12      518.00      473.06     27.71 o 
  -4   8  12      916.73      910.05     18.45 o 
  -3   8  12       55.70       54.36      6.52 o 
  -2   8  12      170.14      171.47     12.65 o 
  -1   8  12       81.59       85.68      6.29 o 
   0   8  12      488.93      511.90     13.41 o 
  -8   1  13     3452.18     3371.37     76.56 o 
  -7   1  13     6254.04     6147.12     74.35 o 
  -6   1  13     2422.63     2347.48     31.03 o 
  -5   1  13     7419.61     7212.06     73.01 o 
  -4   1  13     1338.37     1317.37     21.07 o 
  -3   1  13    10175.24     9977.94     96.14 o 
  -2   1  13     1026.49     1015.42     17.91 o 
  -1   1  13    12418.98    12440.83    116.99 o 
   0   1  13      178.41      181.20      7.77 o 
   1   1  13    10977.34    11186.72    106.72 o 
   2   1  13        0.91        6.38      3.49 o 
   3   1  13     8267.94     8649.52     86.09 o 
   4   1  13      101.51      107.79      9.85 o 
  -8   2  13      239.20      256.01     13.44 o 
  -7   2  13     1047.48     1032.03     23.84 o 
  -6   2  13      276.69      267.34      9.46 o 
  -5   2  13      485.20      505.02     12.54 o 
  -4   2  13      139.05      141.29      6.99 o 
  -3   2  13     1189.17     1157.98     19.55 o 
  -2   2  13      267.94      260.00      9.05 o 
  -1   2  13      505.96      523.37     12.54 o 
   0   2  13        5.82        5.46      3.54 o 
   1   2  13      872.56      887.10     16.95 o 
   2   2  13      179.78      177.92      8.09 o 
   3   2  13     1494.30     1613.87     24.79 o 
  -8   3  13     1209.93     1184.60     33.35 o 
  -7   3  13     1944.83     1961.77     31.48 o 
  -6   3  13      637.07      617.11     14.03 o 
  -5   3  13     3285.07     3150.35     38.43 o 
  -4   3  13      859.30      829.76     16.21 o 
  -3   3  13     3482.97     3360.70     40.12 o 
  -2   3  13      204.55      204.87      8.44 o 
  -1   3  13     1688.99     1749.08     33.10 o 
   0   3  13       28.13       23.22      4.00 o 
   1   3  13     2591.21     2638.21     33.86 o 
   2   3  13        8.33       10.87      3.88 o 
   3   3  13     1999.62     2084.94     42.42 o 
  -7   4  13     2886.35     2880.20     51.76 o 
  -6   4  13      696.66      677.83     18.91 o 
  -5   4  13     3446.17     3381.89     40.79 o 
  -4   4  13      450.50      460.73     12.12 o 
  -3   4  13     3333.99     3341.91     41.97 o 
  -2   4  13      265.52      252.15      9.11 o 
  -1   4  13     1047.28     1055.11     18.87 o 
   0   4  13       15.81       15.24      5.31 o 
   1   4  13     2456.09     2556.23     52.00 o 
   2   4  13       86.28       78.61      6.90 o 
  -7   5  13      126.00      118.37     14.07 o 
  -6   5  13        6.46        9.97      3.55 o 
  -5   5  13        0.46        7.09      5.51 o 
  -4   5  13        5.84        7.38      3.66 o 
  -3   5  13       65.34       62.33      5.52 o 
  -2   5  13       34.54       36.06      4.70 o 
  -1   5  13       29.33       39.83      4.66 o 
   0   5  13      262.58      248.54      9.28 o 
   1   5  13        9.96       11.29      4.65 o 
   2   5  13        3.65        2.92      6.68 o 
  -5   6  13     1823.22     1793.58     26.26 o 
  -4   6  13      189.44      190.30      7.65 o 
  -3   6  13     2961.04     3011.39     33.65 o 
  -2   6  13      324.66      345.62      9.78 o 
  -1   6  13     4508.60     4460.31     50.79 o 
   0   6  13      242.33      234.02     13.10 o 
   1   6  13     2834.42     2892.96     76.17 o 
  -3   7  13     3350.11     3339.53     46.25 o 
  -2   7  13      182.55      208.34     20.96 o 
  -7   0  14     8063.26     8373.62    170.59 o 
  -6   0  14      394.82      381.74     16.20 o 
  -5   0  14    13959.25    13825.97    205.82 o 
  -4   0  14      287.83      306.12     14.61 o 
  -3   0  14    10218.70    10378.95    205.41 o 
  -2   0  14     1199.34     1203.75     39.69 o 
  -1   0  14     7870.81     7979.22    114.40 o 
   0   0  14     1287.97     1335.56     44.28 o 
   1   0  14     6449.11     6671.12    126.31 o 
   2   0  14     1589.57     1633.50     52.36 o 
  -7   1  14      195.59      202.41     12.85 o 
  -6   1  14        8.00       10.40      4.03 o 
  -5   1  14      190.25      190.97      8.61 o 
  -4   1  14        3.45        1.48      3.77 o 
  -3   1  14      513.41      516.07     13.07 o 
  -2   1  14      106.42       99.81      6.62 o 
  -1   1  14      516.22      521.15     13.11 o 
   0   1  14      116.67      119.73      7.26 o 
   1   1  14      362.30      378.08     11.63 o 
   2   1  14       98.25       94.79      9.15 o 
  -6   2  14       52.53       58.12      6.36 o 
  -5   2  14     5404.57     5403.53     77.61 o 
  -4   2  14      352.25      358.39     11.00 o 
  -3   2  14     5563.26     5570.58     60.24 o 
  -2   2  14      971.84      958.74     25.97 o 
  -1   2  14     9578.98     9583.11     96.07 o 
   0   2  14      514.37      549.73     13.60 o 
   1   2  14     5043.07     5132.62     80.17 o 
  -6   3  14       21.17       21.79      6.44 o 
  -5   3  14     3034.82     3148.91     45.91 o 
  -4   3  14      212.60      209.21      8.97 o 
  -3   3  14     2183.88     2149.73     30.31 o 
  -2   3  14      259.27      267.07      9.93 o 
  -1   3  14      857.39      891.89     17.69 o 
   0   3  14      681.47      717.38     21.96 o 
   1   3  14     1864.50     1982.32     63.43 o 
  -5   4  14      743.64      768.26     35.93 o 
  -4   4  14       19.12       19.14      5.14 o 
  -3   4  14      844.27      823.12     19.36 o 
  -2   4  14       39.02       30.97      6.88 o 
  -1   4  14      185.01      171.98     16.71 o 
   0   4  14      344.67      344.80     21.72 o 
  -2   5  14      587.25      612.32     28.13 o 
                                                 
